# Supplementary material for: Heat-killed Bifidobacterium longum BBMN68 and inulin protect against high-fat diet-induced obesity by modulating gut microbiota
Source: Front Nutr. 2024 Aug 14;11:1406070. doi: 10.3389/fnut.2024.1406070 (PMC11351561; doi:10.3389/fnut.2024.1406070)
Supplement: Supplementary file 1 [file Data_Sheet_1.XLSX]

## Sheet: Body weight-Fig1BC
Group	Group_1	0week-body weight (g)	2week-body weight(g)	4week-body weight (g)	6week-body weight (g)	8week-body weight (g)	10week-body weight (g)	12week-body weight(g)	Weight gain (%)			Description
Normal diet(ND)	1	239.5	283.8	323.5	350.7	390.5	409.4	439.4	83.4656					n	average	sd	sem	average 95% confidential interval		min	max
	1	238.1	277.5	319.6	338.2	370.6	392.6	422	77.2365									down	up
	1	244.3	281.5	311.2	333.7	386.4	417.8	427.3	74.9079			12week-body weight	1	6	422.117	13.8373	5.649	407.595	436.638	398.5	439.4
	1	219.4	254.1	311.1	352.6	389	405	416.7	89.9271				2	6	568.683	13.3015	5.4303	554.724	582.642	550.1	588.2
	1	233.5	260.9	273	291.6	339.4	376.4	398.5	70.6638				3	6	547.417	28.6359	11.6905	517.365	577.468	494.8	568.1
	1	244.8	281.6	328.4	365.1	391.4	414.1	428.8	75.1634				4	6	480.6	30.6517	12.5135	448.433	512.767	432.9	514.2
High fat diet (HFD)	2	239.1	341.2	399.8	450.2	509.8	546.4	566.6	136.972				5	6	489.75	24.5502	10.0226	463.986	515.514	445.7	513.9
	2	235.3	333.8	387.9	450.4	490.2	565.6	575	144.369				6	6	460.967	23.7485	9.6953	436.044	485.889	435	497.7
	2	232.3	342.1	377.9	463.2	521.7	557.2	588.2	153.207				sum	36	494.922	54.9713	9.1619	476.323	513.522	398.5	588.2
	2	248.7	343.9	410.6	467.6	508	529.6	559	124.769			Body weight gain	1	6	78.5607	6.96062	2.84166	71.256	85.8654	70.6638	89.9271
	2	252.2	335.4	398	462.8	494.9	522.5	573.2	127.28				2	6	135.683	11.3213	4.6219	123.802	147.564	124.769	153.207
	2	241.8	327.3	394.9	438	492.2	524.1	550.1	127.502				3	6	131.901	10.4099	4.24982	120.976	142.826	111.997	140.822
HFD+pasteurized yogurt-negative control (PY)	3	244.4	342.2	410.9	459.7	499.5	543.5	567.9	132.365				4	6	100.904	18.9332	7.72946	81.0345	120.773	66.8851	115.597
	3	235.9	355.6	416.7	476.7	480.9	529.1	568.1	140.822				5	6	103.263	8.80722	3.59553	94.0206	112.506	92.2621	112.948
	3	222.9	312.5	350	422.4	492.4	522.2	534.5	139.794				6	6	90.65	11.3245	4.62319	78.7657	102.534	74.9095	106.293
	3	241.1	333.3	365.8	411.3	473.7	496.4	562.8	133.43				sum	36	106.827	23.7038	3.95063	98.8068	114.847	66.8851	153.207
	3	238.8	307.7	372.8	459	520	541.5	556.4	132.998
	3	233.4	333.2	394.5	449.1	465.4	460.6	494.8	111.997
HFD+heat-killed B. longum BBMN68 (MN68)	4	238.5	317.2	377.8	431.7	463.2	480.4	514.2	115.597			multiple comparison
	4	232.6	303	364.2	406.5	445.6	468.1	489.5	110.447			variable		(I) Group	(J) Group	difference (I-J)	sem	p value	95% confidential interval
	4	259.4	283.7	354.4	372.6	386.1	419.7	432.9	66.8851										down	up
	4	235.8	302.8	366.2	411.3	435.2	473	497.2	110.857			12week-body weight	LSD	1	2	-146.5667*	13.5291	0	-174.197	-118.937
	4	238.8	324.8	358	391.1	435.4	439.5	454	90.1173						3	-125.3000*	13.5291	0	-152.93	-97.67
	4	234.4	307.9	355.3	402.1	455.3	480.9	495.8	111.519						4	-58.4833*	13.5291	0	-86.113	-30.853
HFD+inulin (IN)	5	253.3	330.4	363.4	403.7	446.8	475.3	487	92.2621						5	-67.6333*	13.5291	0	-95.263	-40.003
	5	237.1	322.8	346.5	362.8	430.8	483.9	504.9	112.948						6	-38.8500*	13.5291	0.007	-66.48	-11.22
	5	229.1	311.8	365.6	401.2	419.4	451.8	445.7	94.5439					2	1	146.5667*	13.5291	0	118.937	174.197
	5	241.3	317.4	366.5	386.1	427.5	457.8	482.9	100.124						3	21.2667	13.5291	0.126	-6.363	48.897
	5	240.7	323.8	401.5	382.7	418.1	474.5	504.1	109.431						4	88.0833*	13.5291	0	60.453	115.713
	5	244.4	329.6	381.3	430.3	473.5	490.1	513.9	110.27						5	78.9333*	13.5291	0	51.303	106.563
HFD+MN68+IN	6	233.6	309.6	340.3	367.4	371	438.4	481.9	106.293						6	107.7167*	13.5291	0	80.087	135.347
	6	249.7	284	333.9	385.5	439.2	469.5	497.7	99.3192					3	1	125.3000*	13.5291	0	97.67	152.93
	6	243.5	272	331.3	370.6	379.5	392.6	446.7	83.4497						2	-21.2667	13.5291	0.126	-48.897	6.363
	6	233.5	282.1	329	378.1	416.2	472.8	451.1	93.1906						4	66.8167*	13.5291	0	39.187	94.447
	6	248.7	286.4	317.7	363.9	406.2	407.9	435	74.9095						5	57.6667*	13.5291	0	30.037	85.297
	6	242.8	253.2	291.1	344.4	361.8	393.5	453.4	86.7381						6	86.4500*	13.5291	0	58.82	114.08
														4	1	58.4833*	13.5291	0	30.853	86.113
															2	-88.0833*	13.5291	0	-115.713	-60.453
															3	-66.8167*	13.5291	0	-94.447	-39.187
															5	-9.15	13.5291	0.504	-36.78	18.48
															6	19.6333	13.5291	0.157	-7.997	47.263
														5	1	67.6333*	13.5291	0	40.003	95.263
															2	-78.9333*	13.5291	0	-106.563	-51.303
															3	-57.6667*	13.5291	0	-85.297	-30.037
															4	9.15	13.5291	0.504	-18.48	36.78
															6	28.7833*	13.5291	0.042	1.153	56.413
														6	1	38.8500*	13.5291	0.007	11.22	66.48
															2	-107.7167*	13.5291	0	-135.347	-80.087
															3	-86.4500*	13.5291	0	-114.08	-58.82
															4	-19.6333	13.5291	0.157	-47.263	7.997
															5	-28.7833*	13.5291	0.042	-56.413	-1.153
												Body weight gain	LSD	1	2	-57.122423045638584*	6.86887	0	-71.1505	-43.0943
															3	-53.340300645856930*	6.86887	0	-67.3684	-39.3122
															4	-22.343035504288746*	6.86887	0.003	-36.3711	-8.31493
															5	-24.702523318854220*	6.86887	0.001	-38.7306	-10.6744
															6	-12.0893	6.86887	0.089	-26.1174	1.93883
														2	1	57.122423045638584*	6.86887	0	43.0943	71.1505
															3	3.78212	6.86887	0.586	-10.246	17.8102
															4	34.779387541349834*	6.86887	0	20.7513	48.8075
															5	32.419899726784365*	6.86887	0	18.3918	46.448
															6	45.033147340207975*	6.86887	0	31.005	59.0613
														3	1	53.340300645856930*	6.86887	0	39.3122	67.3684
															2	-3.78212	6.86887	0.586	-17.8102	10.246
															4	30.997265141568180*	6.86887	0	16.9692	45.0254
															5	28.637777327002710*	6.86887	0	14.6097	42.6659
															6	41.251024940426320*	6.86887	0	27.2229	55.2791
														4	1	22.343035504288746*	6.86887	0.003	8.31493	36.3711
															2	-34.779387541349834*	6.86887	0	-48.8075	-20.7513
															3	-30.997265141568180*	6.86887	0	-45.0254	-16.9692
															5	-2.35949	6.86887	0.734	-16.3876	11.6686
															6	10.2538	6.86887	0.146	-3.77435	24.2819
														5	1	24.702523318854220*	6.86887	0.001	10.6744	38.7306
															2	-32.419899726784365*	6.86887	0	-46.448	-18.3918
															3	-28.637777327002710*	6.86887	0	-42.6659	-14.6097
															4	2.35949	6.86887	0.734	-11.6686	16.3876
															6	12.6132	6.86887	0.076	-1.41486	26.6414
														6	1	12.0893	6.86887	0.089	-1.93883	26.1174
															2	-45.033147340207975*	6.86887	0	-59.0613	-31.005
															3	-41.251024940426320*	6.86887	0	-55.2791	-27.2229
															4	-10.2538	6.86887	0.146	-24.2819	3.77435
															5	-12.6132	6.86887	0.076	-26.6414	1.41486
												* p< 0.05

## Sheet: Body composition-Fig1DE
Group	Group_1	Body fat percentage (%)	Lean percentage(%)	Epididymal adipose weight (g)	Perirenal adipose weight			Description											multiple comparison
Normal diet(ND)	1	14.131	60.96	3.5399	3.0282					n	average	sd	sem	average 95% confidential interval		min	max		variable		(I) Group	(J) Group	difference (I-J)	sem	p value	95% confidential interval
	1	15.937	59.545	5.0707	3.9786									down	up											down	up
	1	16.32	58.767	2.8889	4.8033			Body fat percentage (%)	1	6	16.1447	1.72629	0.704754	14.333	17.9563	14.131	18.823		Body fat percentage (%)	LSD	1	2	-11.773167*	1.20261	0	-14.2292	-9.31711
	1	18.823	55.637	4.7751	4.828				2	6	27.9178	1.97593	0.806671	25.8442	29.9915	25.028	29.968					3	-11.709833*	1.20261	0	-14.1659	-9.25378
	1	17.132	59.939	3.7147	3.7068				3	6	27.8545	1.33111	0.543423	26.4576	29.2514	25.869	29.312					4	-8.823500*	1.20261	0	-11.2796	-6.36745
	1	14.525	49.959	3.3337	2.8629				4	6	24.9682	3.07158	1.25397	21.7447	28.1916	21.101	28.924					5	-7.045333*	1.20261	0	-9.50139	-4.58928
High fat diet (HFD)	2	26.373	48.41	10.7888	7.4762				5	6	23.19	1.58573	0.647374	21.5259	24.8541	21.122	25.269					6	-4.807833*	1.20261	0	-7.26389	-2.35178
	2	29.968	55.203	10.0937	8.9227				6	6	20.9525	2.32968	0.951086	18.5077	23.3973	17.666	23.683				2	1	11.773167*	1.20261	0	9.31711	14.2292
	2	29.462	53.715	8.3885	9.5795				sum	36	23.5046	4.5922	0.765367	21.9508	25.0584	14.131	29.968					3	0.063333	1.20261	0.958	-2.39272	2.51939
	2	29.298	54.719	8.5784	9.5059			Lean percentage(%)	1	6	57.4678	4.09973	1.67371	53.1654	61.7702	49.959	60.96					4	2.949667*	1.20261	0.02	0.49361	5.40572
	2	27.378	50.053	11.3129	9.6647				2	6	52.8915	2.93461	1.19805	49.8118	55.9712	48.41	55.249					5	4.727833*	1.20261	0	2.27178	7.18389
	2	25.028	55.249	9.6146	7.4211				3	6	52.9582	3.30948	1.35109	49.4851	56.4313	46.53	55.765					6	6.965333*	1.20261	0	4.50928	9.42139
HFD+pasteurized yogurt-negative control (PY)	3	25.869	54.822	9.884	9.221				4	6	55.7952	1.95482	0.79805	53.7437	57.8466	52.787	57.562				3	1	11.709833*	1.20261	0	9.25378	14.1659
	3	29.312	53.226	12.5386	8.4666				5	6	53.7458	4.38603	1.79059	49.143	58.3487	47.613	58.362					2	-0.063333	1.20261	0.958	-2.51939	2.39272
	3	28.317	53.029	8.6597	8.1244				6	6	56.0222	3.48926	1.42448	52.3604	59.6839	51.154	60.514					4	2.886333*	1.20261	0.023	0.43028	5.34239
	3	27.239	46.53	12.216	7.509				sum	36	54.8134	3.64303	0.607171	53.5808	56.0461	46.53	60.96					5	4.664500*	1.20261	0.001	2.20845	7.12055
	3	29.187	54.377	10.3636	8.1665			Epididymal adipose weight (g)	1	6	3.88717	0.853508	0.348443	2.99146	4.78287	2.8889	5.0707					6	6.902000*	1.20261	0	4.44595	9.35805
	3	27.203	55.765	10.7745	8.7479				2	6	9.79615	1.17233	0.478601	8.56587	11.0264	8.3885	11.3129				4	1	8.823500*	1.20261	0	6.36745	11.2796
HFD+heat-killed B. longum BBMN68 (MN68)	4	23.06	54.514	6.1883	7.1463				3	6	10.7394	1.45717	0.594889	9.21019	12.2686	8.6597	12.5386					2	-2.949667*	1.20261	0.02	-5.40572	-0.49361
	4	22.767	55.19	9.394	6.855				4	6	7.13157	1.85724	0.758217	5.18251	9.08062	5.0094	9.394					3	-2.886333*	1.20261	0.023	-5.34239	-0.43028
	4	21.101	52.787	7.1281	7.3137				5	6	7.05877	1.21617	0.496498	5.78248	8.33506	5.8397	8.9479					5	1.77817	1.20261	0.15	-0.67789	4.23422
	4	26.968	57.223	5.0094	7.2727				6	6	4.93373	0.573664	0.234197	4.33171	5.53576	4.4621	5.9868					6	4.015667*	1.20261	0.002	1.55961	6.47172
	4	28.924	57.562	5.7446	8.6106				sum	36	7.2578	2.72405	0.454008	6.33611	8.17948	2.8889	12.5386				5	1	7.045333*	1.20261	0	4.58928	9.50139
	4	26.989	57.495	9.325	9.1085			Perirenal adipose weight	1	6	3.86797	0.842626	0.344001	2.98368	4.75225	2.8629	4.828					2	-4.727833*	1.20261	0	-7.18389	-2.27178
HFD+inulin (IN)	5	21.486	56.368	6.4114	7.0953				2	6	8.76168	1.05011	0.428706	7.65966	9.86371	7.4211	9.6647					3	-4.664500*	1.20261	0.001	-7.12055	-2.20845
	5	23.577	50.708	5.8397	6.9757				3	6	8.37257	0.586405	0.239399	7.75717	8.98796	7.509	9.221					4	-1.77817	1.20261	0.15	-4.23422	0.67789
	5	21.122	58.362	6.0162	7.2857				4	6	7.7178	0.912533	0.37254	6.76016	8.67544	6.855	9.1085					6	2.2375	1.20261	0.073	-0.21855	4.69355
	5	24.027	57.818	7.9651	4.2705				5	6	6.79072	1.25725	0.513272	5.47131	8.11013	4.2705	7.5788				6	1	4.807833*	1.20261	0	2.35178	7.26389
	5	23.659	51.606	8.9479	7.5788				6	6	4.56415	2.03611	0.831239	2.42738	6.70092	2.1525	7.7507					2	-6.965333*	1.20261	0	-9.42139	-4.50928
	5	25.269	47.613	7.1723	7.5383				sum	36	6.67915	2.18834	0.364724	5.93872	7.41958	2.1525	9.6647					3	-6.902000*	1.20261	0	-9.35805	-4.44595
HFD+MN68+IN	6	17.666	52.703	5.0437	4.0541																	4	-4.015667*	1.20261	0.002	-6.47172	-1.55961
	6	21.329	57.764	5.9868	6.1063																	5	-2.2375	1.20261	0.073	-4.69355	0.21855
	6	23.683	57.72	4.9948	4.1544			ANOVA											Lean percentage(%)	LSD	1	2	4.576333*	1.99452	0.029	0.50298	8.64968
	6	21.388	51.154	4.4621	7.7507					SS	df	MS	F	p value								3	4.509667*	1.99452	0.031	0.43632	8.58302
	6	22.888	56.278	4.6445	3.1669			Body fat percentage (%)	SSR	607.927	5	121.585	28.023	0								4	1.67267	1.99452	0.408	-2.40068	5.74602
	6	18.761	60.514	4.4705	2.1525				SSE	130.164	30	4.339										5	3.722	1.99452	0.072	-0.35135	7.79535
									sum	738.09	35											6	1.44567	1.99452	0.474	-2.62768	5.51902
								Lean percentage(%)	SSR	106.478	5	21.296	1.784	0.146							2	1	-4.576333*	1.99452	0.029	-8.64968	-0.50298
									SSE	358.029	30	11.934										3	-0.066667	1.99452	0.974	-4.14002	4.00668
									sum	464.507	35											4	-2.90367	1.99452	0.156	-6.97702	1.16968
								Epididymal adipose weight (g)	SSR	212.297	5	42.459	26.863	0								5	-0.854333	1.99452	0.671	-4.92768	3.21902
									SSE	47.418	30	1.581										6	-3.13067	1.99452	0.127	-7.20402	0.94268
									sum	259.715	35										3	1	-4.509667*	1.99452	0.031	-8.58302	-0.43632
								Perirenal adipose weight	SSR	124.031	5	24.806	17.077	0								2	0.066667	1.99452	0.974	-4.00668	4.14002
									SSE	43.579	30	1.453										4	-2.837	1.99452	0.165	-6.91035	1.23635
									sum	167.61	35											5	-0.787667	1.99452	0.696	-4.86102	3.28568
																						6	-3.064	1.99452	0.135	-7.13735	1.00935
																					4	1	-1.67267	1.99452	0.408	-5.74602	2.40068
																						2	2.90367	1.99452	0.156	-1.16968	6.97702
																						3	2.837	1.99452	0.165	-1.23635	6.91035
																						5	2.04933	1.99452	0.312	-2.02402	6.12268
																						6	-0.227	1.99452	0.91	-4.30035	3.84635
																					5	1	-3.722	1.99452	0.072	-7.79535	0.35135
																						2	0.854333	1.99452	0.671	-3.21902	4.92768
																						3	0.787667	1.99452	0.696	-3.28568	4.86102
																						4	-2.04933	1.99452	0.312	-6.12268	2.02402
																						6	-2.27633	1.99452	0.263	-6.34968	1.79702
																					6	1	-1.44567	1.99452	0.474	-5.51902	2.62768
																						2	3.13067	1.99452	0.127	-0.94268	7.20402
																						3	3.064	1.99452	0.135	-1.00935	7.13735
																						4	0.227	1.99452	0.91	-3.84635	4.30035
																						5	2.27633	1.99452	0.263	-1.79702	6.34968
																			Epididymal adipose weight (g)	LSD	1	2	-5.9089833*	0.725859	0	-7.39139	-4.42658
																						3	-6.8522333*	0.725859	0	-8.33464	-5.36983
																						4	-3.2444000*	0.725859	0	-4.7268	-1.762
																						5	-3.1716000*	0.725859	0	-4.654	-1.6892
																						6	-1.04657	0.725859	0.16	-2.52897	0.435836
																					2	1	5.9089833*	0.725859	0	4.42658	7.39139
																						3	-0.94325	0.725859	0.204	-2.42565	0.539153
																						4	2.6645833*	0.725859	0.001	1.18218	4.14699
																						5	2.7373833*	0.725859	0.001	1.25498	4.21979
																						6	4.8624167*	0.725859	0	3.38001	6.34482
																					3	1	6.8522333*	0.725859	0	5.36983	8.33464
																						2	0.94325	0.725859	0.204	-0.539153	2.42565
																						4	3.6078333*	0.725859	0	2.12543	5.09024
																						5	3.6806333*	0.725859	0	2.19823	5.16304
																						6	5.8056667*	0.725859	0	4.32326	7.28807
																					4	1	3.2444000*	0.725859	0	1.762	4.7268
																						2	-2.6645833*	0.725859	0.001	-4.14699	-1.18218
																						3	-3.6078333*	0.725859	0	-5.09024	-2.12543
																						5	0.0728	0.725859	0.921	-1.4096	1.5552
																						6	2.1978333*	0.725859	0.005	0.71543	3.68024
																					5	1	3.1716000*	0.725859	0	1.6892	4.654
																						2	-2.7373833*	0.725859	0.001	-4.21979	-1.25498
																						3	-3.6806333*	0.725859	0	-5.16304	-2.19823
																						4	-0.0728	0.725859	0.921	-1.5552	1.4096
																						6	2.1250333*	0.725859	0.006	0.64263	3.60744
																					6	1	1.04657	0.725859	0.16	-0.435836	2.52897
																						2	-4.8624167*	0.725859	0	-6.34482	-3.38001
																						3	-5.8056667*	0.725859	0	-7.28807	-4.32326
																						4	-2.1978333*	0.725859	0.005	-3.68024	-0.71543
																						5	-2.1250333*	0.725859	0.006	-3.60744	-0.64263
																			Perirenal adipose weight	LSD	1	2	-4.8937167*	0.695852	0	-6.31484	-3.4726
																						3	-4.5046000*	0.695852	0	-5.92572	-3.08348
																						4	-3.8498333*	0.695852	0	-5.27095	-2.42871
																						5	-2.9227500*	0.695852	0	-4.34387	-1.50163
																						6	-0.696183	0.695852	0.325	-2.1173	0.724936
																					2	1	4.8937167*	0.695852	0	3.4726	6.31484
																						3	0.389117	0.695852	0.58	-1.032	1.81024
																						4	1.04388	0.695852	0.144	-0.377236	2.465
																						5	1.9709667*	0.695852	0.008	0.549847	3.39209
																						6	4.1975333*	0.695852	0	2.77641	5.61865
																					3	1	4.5046000*	0.695852	0	3.08348	5.92572
																						2	-0.389117	0.695852	0.58	-1.81024	1.032
																						4	0.654767	0.695852	0.354	-0.766353	2.07589
																						5	1.5818500*	0.695852	0.03	0.160731	3.00297
																						6	3.8084167*	0.695852	0	2.3873	5.22954
																					4	1	3.8498333*	0.695852	0	2.42871	5.27095
																						2	-1.04388	0.695852	0.144	-2.465	0.377236
																						3	-0.654767	0.695852	0.354	-2.07589	0.766353
																						5	0.927083	0.695852	0.193	-0.494036	2.3482
																						6	3.1536500*	0.695852	0	1.73253	4.57477
																					5	1	2.9227500*	0.695852	0	1.50163	4.34387
																						2	-1.9709667*	0.695852	0.008	-3.39209	-0.549847
																						3	-1.5818500*	0.695852	0.03	-3.00297	-0.160731
																						4	-0.927083	0.695852	0.193	-2.3482	0.494036
																						6	2.2265667*	0.695852	0.003	0.805447	3.64769
																					6	1	0.696183	0.695852	0.325	-0.724936	2.1173
																						2	-4.1975333*	0.695852	0	-5.61865	-2.77641
																						3	-3.8084167*	0.695852	0	-5.22954	-2.3873
																						4	-3.1536500*	0.695852	0	-4.57477	-1.73253
																						5	-2.2265667*	0.695852	0.003	-3.64769	-0.805447
																			* p< 0.05

## Sheet: Food intake-Fig1F
Group	Group_1	1w (g/rat/week)	2w (g/rat/week)	4w (g/rat/week)	6w (g/rat/week)	8w (g/rat/week)	10w (g/rat/week)	12w (g/rat/week)		Description											multiple comparison
Normal diet(ND)	1	16.1257	16.9457	16.3514	18.7543	17.5057	17.3429	19.2086				n	average	sd	sem	average 95% confidential interval		min	max		variable				平均值差值 (I-J)	sd	p value	average 95% confidential interval
	1	15.0314	16.8686	16.3314	16.8971	16.5229	18.5086	20.0086								down	up											down	up
	1	15.78	17.3257	16.3486	18.8286	17.1771	17.4514	19.4829		1w (g/rat/week)	1.00	6	15.2283	1.06929	0.436535	14.1062	16.3505	13.41	16.25		1w (g/rat/week)	LSD	1.00	2.00	-0.0416667	0.457476	0.928035	-0.975957	0.892624
	1	13.4143	13.0686	13.9343	18.6629	16.0229	17.0371	19.9086			2.00	6	15.27	0.964821	0.393887	14.2575	16.2825	14.3	16.82					3.00	0.0516667	0.457476	0.910832	-0.882624	0.985957
	1	16.2457	17.3686	19.36	19.9029	19.3714	19.2629	18.5457			3.00	6	15.1767	0.863636	0.352578	14.2703	16.083	13.64	16.27					4.00	-0.03	0.457476	0.948149	-0.964291	0.904291
	1	14.7743	16.1429	17.5429	18.6914	18.9	19.9171	21.0486			4.00	6	15.2583	0.793811	0.324072	14.4253	16.0914	13.95	16.05					5.00	-0.00166667	0.457476	0.997117	-0.935957	0.932624
High fat diet (HFD)	2	15.74	16.7657	16.7257	19.4314	20.7143	22.4829	25.3286			5.00	6	15.23	0.37534	0.153232	14.8361	15.6239	14.78	15.83					6.00	-0.02	0.457476	0.965419	-0.954291	0.914291
	2	14.6371	15.4829	15.4771	18.1114	21.4571	23.76	26.2943			6.00	6	15.2483	0.419496	0.171258	14.8081	15.6886	14.66	15.68				2.00	1.00	0.0416667	0.457476	0.928035	-0.892624	0.975957
	2	16.82	18.6257	18.3029	19.3571	18.7686	19.6857	22.9514			sum	36	15.2353	0.734226	0.122371	14.9869	15.4837	13.41	16.82					3.00	0.0933333	0.457476	0.839717	-0.840957	1.02762
	2	15.6057	16.16	16.7257	18.8657	17.1686	20.2914	22.8629		2w (g/rat/week)	1.00	6	16.2883	1.63774	0.668603	14.5696	18.007	13.07	17.37					4.00	0.0116667	0.457476	0.979823	-0.922624	0.945957
	2	14.5057	17.4371	16.9429	18.2829	18.6143	19.6429	22.3257			2.00	6	16.6883	1.19659	0.488504	15.4326	17.9441	15.48	18.63					5.00	0.04	0.457476	0.930906	-0.894291	0.974291
	2	14.3	15.6514	17.2143	18.6114	19.3714	22.6971	24.9286			3.00	6	16.315	1.20792	0.493131	15.0474	17.5826	14.71	17.93					6.00	0.0216667	0.457476	0.962539	-0.912624	0.955957
HFD+pasteurized yogurt-negative control (PY)	3	13.6429	17.9286	17.6486	17.5457	18.7286	20.0943	23.4171			4.00	6	16.0983	1.3444	0.54885	14.6875	17.5092	14.42	17.85				3.00	1.00	-0.0516667	0.457476	0.910832	-0.985957	0.882624
	3	14.9971	14.7143	16.7914	18.8914	19.9143	21.8171	24.64			5.00	6	15.19	0.285377	0.116505	14.8905	15.4895	14.84	15.63					2.00	-0.0933333	0.457476	0.839717	-1.02762	0.840957
	3	15.4229	16.4971	17.54	18.68	18.1	21.3629	25.8257			6.00	6	15.2	0.366824	0.149755	14.815	15.585	14.77	15.86					4.00	-0.0816667	0.457476	0.859518	-1.01596	0.852624
	3	15.4371	15.2114	16.5829	18.0429	19.3771	22.72	23.6771			sum	36	15.9633	1.1917	0.198617	15.5601	16.3665	13.07	18.63					5.00	-0.0533333	0.457476	0.907968	-0.987624	0.880957
	3	16.2743	17.2429	16.66	18.6429	19.7086	22.2029	24.8914		4w (g/rat/week)	1.00	6	16.6433	1.77858	0.726102	14.7768	18.5098	13.93	19.36					6.00	-0.0716667	0.457476	0.876565	-1.00596	0.862624
	3	15.2857	16.2971	16.5914	18.1086	19.8286	22.2143	25.1886			2.00	6	16.8983	0.909053	0.371119	15.9443	17.8523	15.48	18.3				4.00	1.00	0.03	0.457476	0.948149	-0.904291	0.964291
HFD+heat-killed B. longum BBMN68 (MN68)	4	15.93	17.3829	18.7771	20.9029	20.3229	22.6714	24.6914			3.00	6	16.9683	0.492399	0.201021	16.4516	17.4851	16.58	17.65					2.00	-0.0116667	0.457476	0.979823	-0.945957	0.922624
	4	14.78	16.3943	16.8657	20.0971	20.3886	22.1086	25.5486			4.00	6	17.2117	1.49489	0.610286	15.6429	18.7805	14.49	18.78					3.00	0.0816667	0.457476	0.859518	-0.852624	1.01596
	4	16.05	17.8457	17.62	17.1086	17.3057	20.0057	23.3			5.00	6	18.1217	1.88017	0.767578	16.1485	20.0948	14.35	19.25					5.00	0.0283333	0.457476	0.951026	-0.905957	0.962624
	4	13.95	15.0886	18.22	18.3943	19.8343	21.1857	24.0029			6.00	6	17.1183	1.76224	0.719432	15.269	18.9677	15.37	19.41					6.00	0.01	0.457476	0.982705	-0.924291	0.944291
	4	15.62	14.42	17.2857	19.5171	19.0857	21.2486	25.745			总计	36	17.1603	1.44761	0.241269	16.6705	17.6501	13.93	19.41				5.00	1.00	0.00166667	0.457476	0.997117	-0.932624	0.935957
	4	15.22	15.46	14.4857	14.06	15.5686	16.9257	19.36		6w (g/rat/week)	1.00	6	18.6217	0.965845	0.394305	17.6081	19.6353	16.9	19.9					2.00	-0.04	0.457476	0.930906	-0.974291	0.894291
HFD+inulin (IN)	5	15.44	15.22	19.2057	19.4229	19.4086	21.56	23.6			2.00	6	18.7767	0.54676	0.223214	18.2029	19.3505	18.11	19.43					3.00	0.0533333	0.457476	0.907968	-0.880957	0.987624
	5	15.83	14.96	14.3457	15.2943	15.6629	17.2371	21.15			3.00	6	18.3183	0.504437	0.205936	17.789	18.8477	17.55	18.89					4.00	-0.0283333	0.457476	0.951026	-0.962624	0.905957
	5	14.92	14.84	18.2886	18.6457	17.1914	18.3886	23.82			4.00	6	18.3467	2.48504	1.01451	15.7388	20.9546	14.06	20.9					6.00	-0.0183333	0.457476	0.968299	-0.952624	0.915957
	5	14.78	15.63	19.2514	19.8229	19.3571	19.3429	23.48			5.00	6	18.5633	1.67219	0.68267	16.8085	20.3182	15.29	19.82				6.00	1.00	0.02	0.457476	0.965419	-0.914291	0.954291
	5	15.22	15.37	18.7771	18.6743	19.4543	21.4629	24.505			6.00	6	17.735	1.30655	0.533396	16.3639	19.1061	15.73	19.35					2.00	-0.0216667	0.457476	0.962539	-0.955957	0.912624
	5	15.19	15.12	18.8457	19.5286	19	21.74	23.1			sum	36	18.3936	1.36109	0.226849	17.9331	18.8541	14.06	20.9					3.00	0.0716667	0.457476	0.876565	-0.862624	1.00596
HFD+MN68+IN	6	14.85	15.12	19.28	19.3543	19.1943	21.7114	22.995		8w (g/rat/week)	1.00	6	17.5833	1.3167	0.537542	16.2015	18.9651	16.02	19.37					4.00	-0.01	0.457476	0.982705	-0.944291	0.924291
	6	15.47	15.86	15.9629	15.7257	17.2429	18.8171	22.3			2.00	6	19.3483	1.54522	0.630832	17.7267	20.9699	17.17	21.46					5.00	0.0183333	0.457476	0.968299	-0.915957	0.952624
	6	15.62	14.99	19.4114	18.6629	18.5914	20.8886	22.27			3.00	6	19.2767	0.719602	0.293776	18.5215	20.0318	18.1	19.91		2w (g/rat/week)	LSD	1.00	2.00	-0.4	0.649636	0.542717	-1.72673	0.926733
	6	14.66	15.23	16.2771	16.7571	18.54	20.2543	23.55			4.00	6	18.7517	1.9299	0.787877	16.7264	20.777	15.57	20.39					3.00	-0.0266667	0.649636	0.967529	-1.3534	1.30007
	6	15.21	14.77	15.3657	17.9143	18.3029	19.8371	21.685			5.00	6	18.345	1.57212	0.641814	16.6952	19.9948	15.66	19.45					4.00	0.19	0.649636	0.771939	-1.13673	1.51673
	6	15.68	15.23	16.4086	18	18.0429	19.0457	23.145			6.00	6	18.3167	0.651665	0.266041	17.6328	19.0005	17.24	19.19					5.00	1.09833	0.649636	0.101262	-0.2284	2.42507
											sum	36	18.6036	1.41035	0.235058	18.1264	19.0808	15.57	21.46					6.00	1.08833	0.649636	0.10427	-0.2384	2.41507
										10w (g/rat/week)	1.00	6	18.2533	1.16694	0.476401	17.0287	19.478	17.04	19.92				2.00	1.00	0.4	0.649636	0.542717	-0.926733	1.72673
											2.00	6	21.4267	1.77062	0.722854	19.5685	23.2848	19.64	23.76					3.00	0.373333	0.649636	0.569792	-0.9534	1.70007
											3.00	6	21.7333	0.923681	0.377091	20.764	22.7027	20.09	22.72					4.00	0.59	0.649636	0.37101	-0.736733	1.91673
											4.00	6	20.6933	2.05428	0.838656	18.5375	22.8492	16.93	22.67					5.00	1.49833*	0.649636	0.0281741	0.1716	2.82507
											5.00	6	19.955	1.90924	0.779443	17.9514	21.9586	17.24	21.74					6.00	1.48833*	0.649636	0.0291594	0.1616	2.81507
											6.00	6	20.0933	1.09972	0.448959	18.9392	21.2474	18.82	21.71				3.00	1.00	0.0266667	0.649636	0.967529	-1.30007	1.3534
											sum	36	20.3592	1.84369	0.307282	19.7354	20.983	16.93	23.76					2.00	-0.373333	0.649636	0.569792	-1.70007	0.9534
										12w (g/rat/week)	1.00	6	19.7017	0.845421	0.345142	18.8145	20.5889	18.55	21.05					4.00	0.216667	0.649636	0.741062	-1.11007	1.5434
											2.00	6	24.115	1.6118	0.658016	22.4235	25.8065	22.33	26.29					5.00	1.125	0.649636	0.0935927	-0.201733	2.45173
											3.00	6	24.6083	0.914886	0.373501	23.6482	25.5684	23.42	25.83					6.00	1.115	0.649636	0.0964093	-0.211733	2.44173
											4.00	6	23.775	2.35189	0.960155	21.3068	26.2432	19.36	25.75				4.00	1.00	-0.19	0.649636	0.771939	-1.51673	1.13673
											5.00	6	23.2767	1.14159	0.466052	22.0786	24.4747	21.15	24.51					2.00	-0.59	0.649636	0.37101	-1.91673	0.736733
											6.00	6	22.66	0.688535	0.281093	21.9374	23.3826	21.69	23.55					3.00	-0.216667	0.649636	0.741062	-1.5434	1.11007
											sum	36	23.0228	2.07215	0.345359	22.3217	23.7239	18.55	26.29					5.00	0.908333	0.649636	0.172299	-0.4184	2.23507
																								6.00	0.898333	0.649636	0.176925	-0.4284	2.22507
																							5.00	1.00	-1.09833	0.649636	0.101262	-2.42507	0.2284
										ANOVA														2.00	-1.49833*	0.649636	0.0281741	-2.82507	-0.1716
												SS	df	MS	F	p value								3.00	-1.125	0.649636	0.0935927	-2.45173	0.201733
										1w (g/rat/week)	SSR	0.0325139	5	0.00650278	0.0103572	0.999964								4.00	-0.908333	0.649636	0.172299	-2.23507	0.4184
											SSE	18.8356	30	0.627853										6.00	-0.01	0.649636	0.98782	-1.33673	1.31673
											sum	18.8681	35										6.00	1.00	-1.08833	0.649636	0.10427	-2.41507	0.2384
										2w (g/rat/week)	SSR	11.7232	5	2.34464	1.85189	0.132792								2.00	-1.48833*	0.649636	0.0291594	-2.81507	-0.1616
											SSE	37.9824	30	1.26608										3.00	-1.115	0.649636	0.0964093	-2.44173	0.211733
											sum	49.7056	35											4.00	-0.898333	0.649636	0.176925	-2.22507	0.4284
										4w (g/rat/week)	SSR	7.80815	5	1.56163	0.714845	0.617198								5.00	0.01	0.649636	0.98782	-1.31673	1.33673
											SSE	65.5372	30	2.18457							4w (g/rat/week)	LSD	1.00	2.00	-0.255	0.853341	0.767133	-1.99775	1.48775
											sum	73.3453	35											3.00	-0.325	0.853341	0.705994	-2.06775	1.41775
										6w (g/rat/week)	SSR	4.01511	5	0.803023	0.396066	0.847578								4.00	-0.568333	0.853341	0.510494	-2.31109	1.17442
											SSE	60.8249	30	2.0275										5.00	-1.47833	0.853341	0.0934722	-3.22109	0.264421
											sum	64.84	35											6.00	-0.475	0.853341	0.581905	-2.21775	1.26775
										8w (g/rat/week)	SSR	13.3183	5	2.66366	1.41937	0.245792							2.00	1.00	0.255	0.853341	0.767133	-1.48775	1.99775
											SSE	56.2997	30	1.87666										3.00	-0.07	0.853341	0.935167	-1.81275	1.67275
											sum	69.618	35											4.00	-0.313333	0.853341	0.716059	-2.05609	1.42942
										10w (g/rat/week)	SSR	46.8487	5	9.36973	3.89737	0.00768761								5.00	-1.22333	0.853341	0.162033	-2.96609	0.519421
											SSE	72.1234	30	2.40411										6.00	-0.22	0.853341	0.798314	-1.96275	1.52275
											sum	118.972	35										3.00	1.00	0.325	0.853341	0.705994	-1.41775	2.06775
										12w (g/rat/week)	SSR	92.9917	5	18.5983	9.73875	1.32538e-05								2.00	0.07	0.853341	0.935167	-1.67275	1.81275
											SSE	57.2918	30	1.90973										4.00	-0.243333	0.853341	0.777486	-1.98609	1.49942
											sum	150.284	35											5.00	-1.15333	0.853341	0.186623	-2.89609	0.589421
																								6.00	-0.15	0.853341	0.861648	-1.89275	1.59275
																							4.00	1.00	0.568333	0.853341	0.510494	-1.17442	2.31109
																								2.00	0.313333	0.853341	0.716059	-1.42942	2.05609
																								3.00	0.243333	0.853341	0.777486	-1.49942	1.98609
																								5.00	-0.91	0.853341	0.294752	-2.65275	0.832754
																								6.00	0.0933333	0.853341	0.913634	-1.64942	1.83609
																							5.00	1.00	1.47833	0.853341	0.0934722	-0.264421	3.22109
																								2.00	1.22333	0.853341	0.162033	-0.519421	2.96609
																								3.00	1.15333	0.853341	0.186623	-0.589421	2.89609
																								4.00	0.91	0.853341	0.294752	-0.832754	2.65275
																								6.00	1.00333	0.853341	0.248933	-0.739421	2.74609
																							6.00	1.00	0.475	0.853341	0.581905	-1.26775	2.21775
																								2.00	0.22	0.853341	0.798314	-1.52275	1.96275
																								3.00	0.15	0.853341	0.861648	-1.59275	1.89275
																								4.00	-0.0933333	0.853341	0.913634	-1.83609	1.64942
																								5.00	-1.00333	0.853341	0.248933	-2.74609	0.739421
																					6w (g/rat/week)	LSD	1.00	2.00	-0.155	0.82209	0.85172	-1.83393	1.52393
																								3.00	0.303333	0.82209	0.714735	-1.3756	1.98227
																								4.00	0.275	0.82209	0.74032	-1.40393	1.95393
																								5.00	0.0583333	0.82209	0.943903	-1.6206	1.73727
																								6.00	0.886667	0.82209	0.289384	-0.792266	2.5656
																							2.00	1.00	0.155	0.82209	0.85172	-1.52393	1.83393
																								3.00	0.458333	0.82209	0.581307	-1.2206	2.13727
																								4.00	0.43	0.82209	0.604777	-1.24893	2.10893
																								5.00	0.213333	0.82209	0.797021	-1.4656	1.89227
																								6.00	1.04167	0.82209	0.21487	-0.637266	2.7206
																							3.00	1.00	-0.303333	0.82209	0.714735	-1.98227	1.3756
																								2.00	-0.458333	0.82209	0.581307	-2.13727	1.2206
																								4.00	-0.0283333	0.82209	0.972735	-1.70727	1.6506
																								5.00	-0.245	0.82209	0.767742	-1.92393	1.43393
																								6.00	0.583333	0.82209	0.483448	-1.0956	2.26227
																							4.00	1.00	-0.275	0.82209	0.74032	-1.95393	1.40393
																								2.00	-0.43	0.82209	0.604777	-2.10893	1.24893
																								3.00	0.0283333	0.82209	0.972735	-1.6506	1.70727
																								5.00	-0.216667	0.82209	0.793924	-1.8956	1.46227
																								6.00	0.611667	0.82209	0.462642	-1.06727	2.2906
																							5.00	1.00	-0.0583333	0.82209	0.943903	-1.73727	1.6206
																								2.00	-0.213333	0.82209	0.797021	-1.89227	1.4656
																								3.00	0.245	0.82209	0.767742	-1.43393	1.92393
																								4.00	0.216667	0.82209	0.793924	-1.46227	1.8956
																								6.00	0.828333	0.82209	0.321708	-0.850599	2.50727
																							6.00	1.00	-0.886667	0.82209	0.289384	-2.5656	0.792266
																								2.00	-1.04167	0.82209	0.21487	-2.7206	0.637266
																								3.00	-0.583333	0.82209	0.483448	-2.26227	1.0956
																								4.00	-0.611667	0.82209	0.462642	-2.2906	1.06727
																								5.00	-0.828333	0.82209	0.321708	-2.50727	0.850599
																					8w (g/rat/week)	LSD	1.00	2.00	-1.76500*	0.790919	0.0332632	-3.38027	-0.149729
																								3.00	-1.69333*	0.790919	0.0405207	-3.3086	-0.0780618
																								4.00	-1.16833	0.790919	0.150048	-2.7836	0.446938
																								5.00	-0.761667	0.790919	0.343239	-2.37694	0.853605
																								6.00	-0.733333	0.790919	0.361227	-2.3486	0.881938
																							2.00	1.00	1.76500*	0.790919	0.0332632	0.149729	3.38027
																								3.00	0.0716667	0.790919	0.928403	-1.5436	1.68694
																								4.00	0.596667	0.790919	0.456492	-1.0186	2.21194
																								5.00	1.00333	0.790919	0.214351	-0.611938	2.6186
																								6.00	1.03167	0.790919	0.20202	-0.583605	2.64694
																							3.00	1.00	1.69333*	0.790919	0.0405207	0.0780618	3.3086
																								2.00	-0.0716667	0.790919	0.928403	-1.68694	1.5436
																								4.00	0.525	0.790919	0.511897	-1.09027	2.14027
																								5.00	0.931667	0.790919	0.248075	-0.683605	2.54694
																								6.00	0.96	0.790919	0.234302	-0.655271	2.57527
																							4.00	1.00	1.16833	0.790919	0.150048	-0.446938	2.7836
																								2.00	-0.596667	0.790919	0.456492	-2.21194	1.0186
																								3.00	-0.525	0.790919	0.511897	-2.14027	1.09027
																								5.00	0.406667	0.790919	0.6109	-1.2086	2.02194
																								6.00	0.435	0.790919	0.586396	-1.18027	2.05027
																							5.00	1.00	0.761667	0.790919	0.343239	-0.853605	2.37694
																								2.00	-1.00333	0.790919	0.214351	-2.6186	0.611938
																								3.00	-0.931667	0.790919	0.248075	-2.54694	0.683605
																								4.00	-0.406667	0.790919	0.6109	-2.02194	1.2086
																								6.00	0.0283333	0.790919	0.971661	-1.58694	1.6436
																							6.00	1.00	0.733333	0.790919	0.361227	-0.881938	2.3486
																								2.00	-1.03167	0.790919	0.20202	-2.64694	0.583605
																								3.00	-0.96	0.790919	0.234302	-2.57527	0.655271
																								4.00	-0.435	0.790919	0.586396	-2.05027	1.18027
																								5.00	-0.0283333	0.790919	0.971661	-1.6436	1.58694
																					10w (g/rat/week)	LSD	1.00	2.00	-3.17333*	0.895193	0.00131069	-5.00156	-1.3451
																								3.00	-3.48000*	0.895193	0.0005198	-5.30823	-1.65177
																								4.00	-2.44000*	0.895193	0.0106069	-4.26823	-0.611771
																								5.00	-1.70167	0.895193	0.0669616	-3.5299	0.126562
																								6.00	-1.84000*	0.895193	0.0486334	-3.66823	-0.0117711
																							2.00	1.00	3.17333*	0.895193	0.00131069	1.3451	5.00156
																								3.00	-0.306667	0.895193	0.73431	-2.1349	1.52156
																								4.00	0.733333	0.895193	0.419139	-1.0949	2.56156
																								5.00	1.47167	0.895193	0.110624	-0.356562	3.2999
																								6.00	1.33333	0.895193	0.146811	-0.494896	3.16156
																							3.00	1.00	3.48000*	0.895193	0.0005198	1.65177	5.30823
																								2.00	0.306667	0.895193	0.73431	-1.52156	2.1349
																								4.00	1.04	0.895193	0.254493	-0.788229	2.86823
																								5.00	1.77833	0.895193	0.056175	-0.0498956	3.60656
																								6.00	1.64	0.895193	0.0768956	-0.188229	3.46823
																							4.00	1.00	2.44000*	0.895193	0.0106069	0.611771	4.26823
																								2.00	-0.733333	0.895193	0.419139	-2.56156	1.0949
																								3.00	-1.04	0.895193	0.254493	-2.86823	0.788229
																								5.00	0.738333	0.895193	0.416009	-1.0899	2.56656
																								6.00	0.6	0.895193	0.507828	-1.22823	2.42823
																							5.00	1.00	1.70167	0.895193	0.0669616	-0.126562	3.5299
																								2.00	-1.47167	0.895193	0.110624	-3.2999	0.356562
																								3.00	-1.77833	0.895193	0.056175	-3.60656	0.0498956
																								4.00	-0.738333	0.895193	0.416009	-2.56656	1.0899
																								6.00	-0.138333	0.895193	0.878228	-1.96656	1.6899
																							6.00	1.00	1.84000*	0.895193	0.0486334	0.0117711	3.66823
																								2.00	-1.33333	0.895193	0.146811	-3.16156	0.494896
																								3.00	-1.64	0.895193	0.0768956	-3.46823	0.188229
																								4.00	-0.6	0.895193	0.507828	-2.42823	1.22823
																								5.00	0.138333	0.895193	0.878228	-1.6899	1.96656
																					12w (g/rat/week)	LSD	1.00	2.00	-4.41333*	0.797857	5.19633e-06	-6.04277	-2.78389
																								3.00	-4.90667*	0.797857	9.17938e-07	-6.53611	-3.27723
																								4.00	-4.07333*	0.797857	1.73018e-05	-5.70277	-2.44389
																								5.00	-3.57500*	0.797857	0.000100467	-5.20444	-1.94556
																								6.00	-2.95833*	0.797857	0.000846479	-4.58777	-1.32889
																							2.00	1.00	4.41333*	0.797857	5.19633e-06	2.78389	6.04277
																								3.00	-0.493333	0.797857	0.541029	-2.12277	1.13611
																								4.00	0.34	0.797857	0.673047	-1.28944	1.96944
																								5.00	0.838333	0.797857	0.301773	-0.791108	2.46777
																								6.00	1.455	0.797857	0.0781848	-0.174441	3.08444
																							3.00	1.00	4.90667*	0.797857	9.17938e-07	3.27723	6.53611
																								2.00	0.493333	0.797857	0.541029	-1.13611	2.12277
																								4.00	0.833333	0.797857	0.304614	-0.796108	2.46277
																								5.00	1.33167	0.797857	0.105511	-0.297774	2.96111
																								6.00	1.94833*	0.797857	0.0207173	0.318892	3.57777
																							4.00	1.00	4.07333*	0.797857	1.73018e-05	2.44389	5.70277
																								2.00	-0.34	0.797857	0.673047	-1.96944	1.28944
																								3.00	-0.833333	0.797857	0.304614	-2.46277	0.796108
																								5.00	0.498333	0.797857	0.536962	-1.13111	2.12777
																								6.00	1.115	0.797857	0.172515	-0.514441	2.74444
																							5.00	1.00	3.57500*	0.797857	0.000100467	1.94556	5.20444
																								2.00	-0.838333	0.797857	0.301773	-2.46777	0.791108
																								3.00	-1.33167	0.797857	0.105511	-2.96111	0.297774
																								4.00	-0.498333	0.797857	0.536962	-2.12777	1.13111
																								6.00	0.616667	0.797857	0.445627	-1.01277	2.24611
																							6.00	1.00	2.95833*	0.797857	0.000846479	1.32889	4.58777
																								2.00	-1.455	0.797857	0.0781848	-3.08444	0.174441
																								3.00	-1.94833*	0.797857	0.0207173	-3.57777	-0.318892
																								4.00	-1.115	0.797857	0.172515	-2.74444	0.514441
																								5.00	-0.616667	0.797857	0.445627	-2.24611	1.01277
																					* P< 0.05

## Sheet: HE index-Fig2CD
Group	Group_1	Adipocytes number	Adipocytes area (μm2)		Description											multiple comparison
Normal diet(ND)	1	110	3346				n	average	sd	sem	average 95% confidential interval		min	max		variable		(I) Group	(J) Group	difference (I-J)	sem	p value	95% confidential interval
	1	128	2875								down	up											down	up
	1	116	3172		Adipocytes number	1	6	122.67	8.042	3.283	114.23	131.11	110	131		Adipocytes number	LSD	1	2	53.167*	4.463	0	44.05	62.28
	1	124	2968			2	6	69.5	8.408	3.433	60.68	78.32	58	82					3	53.333*	4.463	0	44.22	62.45
	1	127	2898			3	6	69.33	9.288	3.792	59.59	79.08	58	82					4	40.000*	4.463	0	30.89	49.11
	1	131	2809			4	6	82.67	5.391	2.201	77.01	88.32	77	92					5	37.000*	4.463	0	27.89	46.11
High fat diet (HFD)	2	82	4488			5	6	85.67	5.888	2.404	79.49	91.85	79	96					6	20.167*	4.463	0	11.05	29.28
	2	74	4973			6	6	102.5	8.55	3.49	93.53	111.47	92	113				2	1	-53.167*	4.463	0	-62.28	-44.05
	2	69	5334			sum	36	88.72	20.419	3.403	81.81	95.63	58	131					3	0.167	4.463	0.97	-8.95	9.28
	2	63	5842		Adipocytes area (μm2)	1	6	3011.33	205.943	84.076	2795.21	3227.46	2809	3346					4	-13.167*	4.463	0.006	-22.28	-4.05
	2	71	5183			2	6	5360.83	654.936	267.376	4673.52	6048.15	4488	6345					5	-16.167*	4.463	0.001	-25.28	-7.05
	2	58	6345			3	6	5385.83	702.199	286.672	4648.92	6122.75	4488	6345					6	-33.000*	4.463	0	-42.11	-23.89
HFD+pasteurized yogurt-negative control (PY)	3	79	4658			4	6	4467	279.316	114.03	4173.88	4760.12	4000	4780				3	1	-53.333*	4.463	0	-62.45	-44.22
	3	58	6345			5	6	4312	283.591	115.775	4014.39	4609.61	3833	4658					2	-0.167	4.463	0.97	-9.28	8.95
	3	82	4488			6	6	3611	298.069	121.686	3298.2	3923.8	3257	4000					4	-13.333*	4.463	0.006	-22.45	-4.22
	3	64	5750			sum	36	4358	967.241	161.207	4030.73	4685.27	2809	6345					5	-16.333*	4.463	0.001	-25.45	-7.22
	3	68	5412																6	-33.167*	4.463	0	-42.28	-24.05
	3	65	5662	ANOVA														4	1	-40.000*	4.463	0	-49.11	-30.89
HFD+heat-killed B. longum BBMN68 (MN68)	4	85	4330			SS	df	MS	F	p value									2	13.167*	4.463	0.006	4.05	22.28
	4	77	4780	Adipocytes number	SSR	12800.9	5	2560.18	42.852	0									3	13.333*	4.463	0.006	4.22	22.45
	4	83	4434		SSE	1792.33	30	59.744											5	-3	4.463	0.507	-12.11	6.11
	4	79	4658		sum	14593.2	35												6	-19.833*	4.463	0	-28.95	-10.72
	4	80	4600	Adipocytes area (μm2)	SSR	26685799	5	5.33716e+06	26.428	0								5	1	-37.000*	4.463	0	-46.11	-27.89
	4	92	4000		SSE	6058613	30	201954											2	16.167*	4.463	0.001	7.05	25.28
HFD+inulin (IN)	5	84	4381		sum	32744412	35												3	16.333*	4.463	0.001	7.22	25.45
	5	79	4658																4	3	4.463	0.507	-6.11	12.11
	5	82	4488																6	-16.833*	4.463	0.001	-25.95	-7.72
	5	85	4330															6	1	-20.167*	4.463	0	-29.28	-11.05
	5	88	4182																2	33.000*	4.463	0	23.89	42.11
	5	96	3833																3	33.167*	4.463	0	24.05	42.28
HFD+MN68+IN	6	92	4000																4	19.833*	4.463	0	10.72	28.95
	6	96	3833																5	16.833*	4.463	0.001	7.72	25.95
	6	99	3717													Adipocytes area (μm2)	LSD	1	2	-2349.500*	259.457	0	-2879.38	-1819.62
	6	103	3573																3	-2374.500*	259.457	0	-2904.38	-1844.62
	6	112	3286																4	-1455.667*	259.457	0	-1985.55	-925.78
	6	113	3257																5	-1300.667*	259.457	0	-1830.55	-770.78
																			6	-599.667*	259.457	0.028	-1129.55	-69.78
																		2	1	2349.500*	259.457	0	1819.62	2879.38
																			3	-25	259.457	0.924	-554.88	504.88
																			4	893.833*	259.457	0.002	363.95	1423.72
																			5	1048.833*	259.457	0	518.95	1578.72
																			6	1749.833*	259.457	0	1219.95	2279.72
																		3	1	2374.500*	259.457	0	1844.62	2904.38
																			2	25	259.457	0.924	-504.88	554.88
																			4	918.833*	259.457	0.001	388.95	1448.72
																			5	1073.833*	259.457	0	543.95	1603.72
																			6	1774.833*	259.457	0	1244.95	2304.72
																		4	1	1455.667*	259.457	0	925.78	1985.55
																			2	-893.833*	259.457	0.002	-1423.72	-363.95
																			3	-918.833*	259.457	0.001	-1448.72	-388.95
																			5	155	259.457	0.555	-374.88	684.88
																			6	856.000*	259.457	0.003	326.12	1385.88
																		5	1	1300.667*	259.457	0	770.78	1830.55
																			2	-1048.833*	259.457	0	-1578.72	-518.95
																			3	-1073.833*	259.457	0	-1603.72	-543.95
																			4	-155	259.457	0.555	-684.88	374.88
																			6	701.000*	259.457	0.011	171.12	1230.88
																		6	1	599.667*	259.457	0.028	69.78	1129.55
																			2	-1749.833*	259.457	0	-2279.72	-1219.95
																			3	-1774.833*	259.457	0	-2304.72	-1244.95
																			4	-856.000*	259.457	0.003	-1385.88	-326.12
																			5	-701.000*	259.457	0.011	-1230.88	-171.12
																* p< 0.05

## Sheet: Serum index-Fig2EF-Table2
Group	Group_1	TC(mmol/L)	TG(mmol/L)	HDL-C(mmol/L)	LDL-C(mmol/L)	Glucose(mmol/L)	Insulin(μU/mL)	HOMA-IR	Leptin(ng/mL)	Adiponectin(μg/mL)	LPS(EU/mL)	IL-1β (pg/mL)	IL-6 (pg/mL)	TNF-α (pg/ml)	IFN-γ (pg/mL)	IL-4 (pg/mL)	IL-10 (pg/mL)		Description											multiple comparison
Normal diet(ND)	1	3.48	0.62	1.38	1.68	5.59	2.83221	0.703646	1.91105	13.2856	0.341507	34.8816	17.5184	0.72017	21.3908	2.74383	8.01643				n	average	sd	sem	average 95% confidential interval		min	max		variable				平均值差值 (I-J)	sd	p value	average 95% confidential interval
	1	3.74	0.8	1.34	1.82	5.61	2.91565	0.72697	2.17027	12.9708	0.25098	30.4497	20.8906	0.738198	17.4616	2.62866	7.76586								down	up											down	up
	1	3.62	0.58	1.48	1.84	5.68	2.7823	0.702377	1.86042	16.7998	0.319174	36.3795	19.283	0.865232	25.0447	3.01934	8.2682		TC(mmol/L)	1.00	6	3.72333	0.164641	0.0672144	3.55055	3.89611	3.48	3.96		TC(mmol/L)	LSD	1.00	2.00	-1.31667*	0.0949698	1.39464e-14	-1.51062	-1.12271
	1	3.72	0.84	1.4	1.92	5.48	2.79196	0.679997	2.38677	14.0118	0.256945	35.0042	17.7835	0.847	16.687	3.29644	7.48666			2.00	6	5.04	0.0963328	0.0393277	4.9389	5.1411	4.86	5.14					3.00	-1.35333*	0.0949698	6.79694e-15	-1.54729	-1.15938
	1	3.82	0.72	1.3	1.74	5.58	2.89094	0.716953	1.76262	14.7474	0.292718	35.9955	18.6739	0.756258	20.4926	3.31782	7.64872			3.00	6	5.07667	0.179963	0.0734696	4.88781	5.26553	4.88	5.32					4.00	-1.15667*	0.0949698	3.84855e-13	-1.35062	-0.962712
	1	3.96	0.7	1.42	1.82	5.72	2.86038	0.727173	1.88424	14.0077	0.330441	33.0004	19.2802	0.659426	16.8673	2.92078	7.08502			4.00	6	4.88	0.187617	0.0765942	4.68311	5.07689	4.66	5.16					5.00	-.61333*	0.0949698	3.90317e-07	-0.807288	-0.419379
High fat diet (HFD)	2	5.14	1.18	0.96	2.8	6.6	3.05896	0.897294	2.25402	13.8711	0.519247	65.3872	23.2338	0.958398	44.1543	2.9179	4.70513			5.00	6	4.33667	0.181292	0.074012	4.14641	4.52692	4.1	4.58					6.00	-.20000*	0.0949698	0.0436854	-0.393954	-0.00604583
	2	5.08	1.36	0.82	3.08	6.79	3.10856	0.938095	2.65641	11.6488	0.627789	71.2077	20.6337	0.900488	41.4047	2.81839	5.1228			6.00	6	3.92333	0.159708	0.0652005	3.75573	4.09094	3.78	4.22				2.00	1.00	1.31667*	0.0949698	1.39464e-14	1.12271	1.51062
	2	5.02	1	0.96	2.65	6.88	3.06429	0.93699	1.36979	10.8995	0.619915	76.9975	27.2592	0.88121	37.4087	2.57171	4.39462			sum	36	4.49667	0.565615	0.0942691	4.30529	4.68804	3.48	5.32					3.00	-0.0366667	0.0949698	0.702156	-0.230621	0.157288
	2	5.06	1.48	0.8	2.7	6.69	3.15553	0.938246	1.79572	12.7441	0.527581	66.185	24.7249	0.975182	36.687	2.86809	4.7352		TG(mmol/L)	1.00	6	0.71	0.1002	0.0409064	0.604847	0.815153	0.58	0.84					4.00	0.16	0.0949698	0.102415	-0.0339542	0.353954
	2	5.08	1.3	0.92	2.84	6.89	3.02474	0.926243	2.02189	9.98098	0.652317	77.1161	31.8043	0.810616	45.028	2.72606	5.64872			2.00	6	1.26333	0.163666	0.0668165	1.09158	1.43509	1	1.48					5.00	.70333*	0.0949698	2.9829e-08	0.509379	0.897288
	2	4.86	1.26	1.01	2.98	6.68	2.96068	0.878992	2.36255	9.34433	0.648665	64.6359	28.8046	0.993594	36.2799	2.3208	5.17298			3.00	6	1.28667	0.139523	0.05696	1.14025	1.43309	1.14	1.52					6.00	1.11667*	0.0949698	9.26533e-13	0.922712	1.31062
HFD+pasteurized yogurt-negative control (PY)	3	4.88	1.2	1.06	2.6	6.76	3.16693	0.951486	2.52998	10.9386	0.670942	63.9271	21.4965	0.794338	41.6559	2.53011	5.40861			4.00	6	1.19333	0.100133	0.0408792	1.08825	1.29842	1.06	1.3				3.00	1.00	1.35333*	0.0949698	6.79694e-15	1.15938	1.54729
	3	4.96	1.38	1.02	2.98	6.61	3.11275	0.914457	2.05416	11.1984	0.560933	67.4326	28.3967	0.728612	37.7876	2.90352	4.9959			5.00	6	0.986667	0.136039	0.0555378	0.843902	1.12943	0.82	1.18					2.00	0.0366667	0.0949698	0.702156	-0.157288	0.230621
	3	5	1.22	0.96	2.72	6.48	3.07868	0.88666	2.31333	12.7427	0.63856	74.551	33.5518	0.973664	36.1611	2.60991	4.76262			6.00	6	0.893333	0.144037	0.0588029	0.742176	1.04449	0.72	1.08					4.00	.19667*	0.0949698	0.0470736	0.0027125	0.390621
	3	5.02	1.14	0.83	2.86	6.65	3.08635	0.912189	2.13921	11.8164	0.628998	71.5449	24.8371	1.07595	37.6397	2.41438	5.02725			sum	36	1.05556	0.24635	0.0410583	0.972203	1.13891	0.58	1.52					5.00	.74000*	0.0949698	1.07681e-08	0.546046	0.933954
	3	5.32	1.26	0.8	3.12	6.74	2.92423	0.87597	2.44166	11.2693	0.522407	65.5478	25.7174	1.05238	44.6219	2.77517	4.58299		HDL-C(mmol/L)	1.00	6	1.38667	0.0628225	0.0256472	1.32074	1.45259	1.3	1.48					6.00	1.15333*	0.0949698	4.13765e-13	0.959379	1.34729
	3	5.28	1.52	0.86	2.88	6.68	2.95915	0.87854	1.57542	13.3327	0.654939	75.1289	19.946	0.883468	34.1464	3.03521	4.0787			2.00	6	0.911667	0.084004	0.0342945	0.82351	0.999823	0.8	1.01				4.00	1.00	1.15667*	0.0949698	3.84855e-13	0.962712	1.35062
HFD+heat-killed B. longum BBMN68 (MN68)	4	5.04	1.18	1.08	2.72	6.66	3.02928	0.896666	2.19469	13.6676	0.512139	59.5743	22.2325	0.785448	30.1939	3.0699	4.90541			3.00	6	0.921667	0.107036	0.0436972	0.809339	1.03399	0.8	1.06					2.00	-0.16	0.0949698	0.102415	-0.353954	0.0339542
	4	4.74	1.3	0.88	2.56	6.72	3.15027	0.940882	2.01084	12.4352	0.562051	69.7149	21.5992	0.818956	35.992	2.60028	4.64093			4.00	6	1.02667	0.0755425	0.0308401	0.94739	1.10594	0.88	1.08					3.00	-.19667*	0.0949698	0.0470736	-0.390621	-0.0027125
	4	5.16	1.1	1.06	2.42	6.89	3.09483	0.947706	1.75026	10.3841	0.546497	52.3415	22.8061	0.924246	32.5496	2.80352	5.58299			5.00	6	1.12	0.0779744	0.0318329	1.03817	1.20183	1.02	1.22					5.00	.54333*	0.0949698	3.04711e-06	0.349379	0.737288
	4	4.86	1.22	1.04	2.4	6.59	3.01371	0.882683	2.02402	11.9058	0.478537	64.7591	28.9905	0.716206	22.8195	2.45366	5.26043			6.00	6	1.24167	0.0646271	0.0263839	1.17384	1.30949	1.16	1.32					6.00	.95667*	0.0949698	3.85785e-11	0.762712	1.15062
	4	4.82	1.06	1.08	2.7	6.53	2.97172	0.862459	1.79923	12.9351	0.481308	53.6828	28.5051	0.934834	26.3355	2.65239	4.29188			总计	36	1.10139	0.188515	0.0314192	1.0376	1.16517	0.8	1.48				5.00	1.00	.61333*	0.0949698	3.90317e-07	0.419379	0.807288
	4	4.66	1.3	1.02	2.56	6.73	3.00516	0.898876	2.17471	13.54	0.449026	61.584	27.0678	0.98179	29.0175	2.92799	5.67318		LDL-C(mmol/L)	1.00	6	1.80333	0.0833467	0.0340261	1.71587	1.8908	1.68	1.92					2.00	-.70333*	0.0949698	2.9829e-08	-0.897288	-0.509379
HFD+inulin (IN)	5	4.32	0.92	1.08	2.36	6.35	3.03702	0.857115	1.84155	11.8966	0.531689	61.7352	26.0416	0.839262	25.5069	2.9263	6.02101			2.00	6	2.84167	0.164002	0.0669535	2.66956	3.01378	2.65	3.08					3.00	-.74000*	0.0949698	1.07681e-08	-0.933954	-0.546046
	5	4.1	1.04	1.18	2.24	6.67	3.10005	0.918993	2.39499	12.762	0.514745	49.7103	33.1442	0.978114	24.0179	2.87979	5.14405			3.00	6	2.86	0.184174	0.0751887	2.66672	3.05328	2.6	3.12					4.00	-.54333*	0.0949698	3.04711e-06	-0.737288	-0.349379
	5	4.24	0.82	1.22	2.26	6.33	3.0193	0.849431	2.15131	11.4159	0.449513	43.6061	34.7608	0.678426	28.5049	2.9699	5.61489			4.00	6	2.56	0.134462	0.0548938	2.41889	2.70111	2.4	2.72					6.00	.41333*	0.0949698	0.000143887	0.219379	0.607288
	5	4.26	1.08	1.16	2.32	6.69	3.02413	0.899174	1.91773	12.2615	0.439492	50.5465	24.2827	0.931732	29.7329	2.5332	6.14405			5.00	6	2.27	0.105641	0.0431277	2.15914	2.38086	2.08	2.36				6.00	1.00	.20000*	0.0949698	0.0436854	0.00604583	0.393954
	5	4.52	1.18	1.06	2.08	6.62	2.96424	0.872145	1.9378	13.8297	0.41019	52.3997	26.2179	0.816206	29.4698	2.45055	6.67318			6.00	6	2.04	0.0619677	0.0252982	1.97497	2.10503	1.94	2.12					2.00	-1.11667*	0.0949698	9.26533e-13	-1.31062	-0.922712
	5	4.58	0.88	1.02	2.36	6.76	2.90802	0.873698	2.36387	13.3655	0.483602	60.8532	28.4905	0.716178	23.8298	2.88617	6.46683			sum	36	2.39583	0.417895	0.0696492	2.25444	2.53723	1.68	3.12					3.00	-1.15333*	0.0949698	4.13765e-13	-1.34729	-0.959379
HFD+MN68+IN	6	3.78	1.08	1.28	2.02	6.52	2.98277	0.86434	2.48848	12.8378	0.353054	42.5423	25.8816	0.996294	22.3735	2.77648	7.31849		Glucose(mmol/L)	1.00	6	5.61	0.0839047	0.034254	5.52195	5.69805	5.48	5.72					4.00	-.95667*	0.0949698	3.85785e-11	-1.15062	-0.762712
	6	3.84	0.76	1.22	2.12	6.64	3.07198	0.906574	2.35322	11.6633	0.477437	59.7149	24.1311	0.771498	23.343	2.52699	7.05398			2.00	6	6.755	0.117431	0.0479409	6.63176	6.87824	6.6	6.89					5.00	-.41333*	0.0949698	0.000143887	-0.607288	-0.219379
	6	3.82	1.02	1.32	2.06	6.36	2.96374	0.837751	2.53127	10.1238	0.459984	51.8041	29.5739	0.905968	24.9446	2.99428	6.71991			3.00	6	6.65333	0.101522	0.0414461	6.54679	6.75987	6.48	6.76		TG(mmol/L)	LSD	1.00	2.00	-.55333*	0.0765845	4.83502e-08	-0.70974	-0.396927
	6	4.22	0.72	1.16	1.94	6.56	3.05801	0.891579	1.99834	12.1883	0.469346	53.2394	28.8607	0.726966	20.817	2.6699	7.2277			4.00	6	6.68667	0.125645	0.0512944	6.55481	6.81852	6.53	6.89					3.00	-.57667*	0.0765845	2.14654e-08	-0.733073	-0.42026
	6	3.92	0.84	1.29	2.08	6.68	2.96611	0.880604	1.9563	13.1262	0.394381	46.2887	26.6331	0.905968	26.1561	2.76122	6.52495			5.00	6	6.57	0.183848	0.0750555	6.37706	6.76294	6.33	6.76					4.00	-.48333*	0.0765845	5.86326e-07	-0.63974	-0.326927
	6	3.96	0.94	1.18	2.02	6.59	3.02082	0.884766	2.29506	12.7742	0.286946	40.0213	24.3513	0.864372	21.7828	3.40352	6.3503			6.00	6	6.55833	0.112502	0.0459287	6.44027	6.6764	6.36	6.68					5.00	-.27667*	0.0765845	0.00109373	-0.433073	-0.12026
																				sum	36	6.47222	0.413412	0.0689019	6.33234	6.6121	5.48	6.89					6.00	-.18333*	0.0765845	0.0231273	-0.33974	-0.0269269
																			Insulin(μU/mL)	1.00	6	2.845	0.0554076	0.0226201	2.78685	2.90315	2.78	2.92				2.00	1.00	.55333*	0.0765845	4.83502e-08	0.396927	0.70974
																				2.00	6	3.06167	0.0694022	0.0283333	2.98883	3.1345	2.96	3.16					3.00	-0.0233333	0.0765845	0.762718	-0.17974	0.133073
																				3.00	6	3.055	0.0952365	0.0388802	2.95506	3.15494	2.92	3.17					4.00	0.07	0.0765845	0.367993	-0.0864064	0.226406
																				4.00	6	3.04333	0.0653197	0.0266667	2.97478	3.11188	2.97	3.15					5.00	.27667*	0.0765845	0.00109373	0.12026	0.433073
																				5.00	6	3.00833	0.0658534	0.0268845	2.93922	3.07744	2.91	3.1					6.00	.37000*	0.0765845	3.75035e-05	0.213594	0.526406
																				6.00	6	3.01	0.0473286	0.0193218	2.96033	3.05967	2.96	3.07				3.00	1.00	.57667*	0.0765845	2.14654e-08	0.42026	0.733073
																				sum	36	3.00389	0.0979585	0.0163264	2.97074	3.03703	2.78	3.17					2.00	0.0233333	0.0765845	0.762718	-0.133073	0.17974
																			HOMA-IR	1.00	6	0.71	0.02	0.00816497	0.689011	0.730989	0.68	0.73					4.00	0.0933333	0.0765845	0.232456	-0.0630731	0.24974
																				2.00	6	0.921667	0.0256255	0.0104616	0.894774	0.948559	0.88	0.94					5.00	.30000*	0.0765845	0.00047912	0.143594	0.456406
																				3.00	6	0.903333	0.0265832	0.0108525	0.875436	0.931231	0.88	0.95					6.00	.39333*	0.0765845	1.58694e-05	0.236927	0.54974
																				4.00	6	0.905	0.0344964	0.0140831	0.868798	0.941202	0.86	0.95				4.00	1.00	.48333*	0.0765845	5.86326e-07	0.326927	0.63974
																				5.00	6	0.878333	0.0263944	0.0107755	0.850634	0.906033	0.85	0.92					2.00	-0.07	0.0765845	0.367993	-0.226406	0.0864064
																				6.00	6	0.876667	0.0242212	0.00988826	0.851248	0.902085	0.84	0.91					3.00	-0.0933333	0.0765845	0.232456	-0.24974	0.0630731
																				sum	36	0.865833	0.0765086	0.0127514	0.839947	0.89172	0.68	0.95					5.00	.20667*	0.0765845	0.0113241	0.0502603	0.363073
																			Leptin(ng/mL)	1.00	6	1.99589	0.234788	0.0958517	1.7495	2.24229	1.76262	2.38677					6.00	.30000*	0.0765845	0.00047912	0.143594	0.456406
																				2.00	6	2.07673	0.454068	0.185372	1.60021	2.55324	1.36979	2.65641				5.00	1.00	.27667*	0.0765845	0.00109373	0.12026	0.433073
																				3.00	6	2.17563	0.343985	0.140431	1.81464	2.53662	1.57542	2.52998					2.00	-.27667*	0.0765845	0.00109373	-0.433073	-0.12026
																				4.00	6	1.99229	0.185173	0.0755966	1.79796	2.18662	1.75026	2.19469					3.00	-.30000*	0.0765845	0.00047912	-0.456406	-0.143594
																				5.00	6	2.10121	0.238998	0.0975707	1.8504	2.35202	1.84155	2.39499					4.00	-.20667*	0.0765845	0.0113241	-0.363073	-0.0502603
																				6.00	6	2.27045	0.243209	0.0992897	2.01521	2.52568	1.9563	2.53127					6.00	0.0933333	0.0765845	0.232456	-0.0630731	0.24974
																				sum	36	2.10203	0.292639	0.0487731	2.00302	2.20105	1.36979	2.65641				6.00	1.00	.18333*	0.0765845	0.0231273	0.0269269	0.33974
																			Adiponectin(μg/mL)	1.00	6	14.3039	1.37212	0.560166	12.8639	15.7438	12.9708	16.7998					2.00	-.37000*	0.0765845	3.75035e-05	-0.526406	-0.213594
																				2.00	6	11.4148	1.7008	0.694348	9.62993	13.1997	9.34433	13.8711					3.00	-.39333*	0.0765845	1.58694e-05	-0.54974	-0.236927
																				3.00	6	11.883	0.957336	0.390831	10.8784	12.8877	10.9386	13.3327					4.00	-.30000*	0.0765845	0.00047912	-0.456406	-0.143594
																				4.00	6	12.478	1.22193	0.49885	11.1956	13.7603	10.3841	13.6676					5.00	-0.0933333	0.0765845	0.232456	-0.24974	0.0630731
																				5.00	6	12.5885	0.909388	0.371256	11.6342	13.5429	11.4159	13.8297		HDL-C(mmol/L)	LSD	1.00	2.00	.47500*	0.0462021	2.39045e-11	0.380643	0.569357
																				6.00	6	12.1189	1.1094	0.452909	10.9547	13.2832	10.1238	13.1262					3.00	.46500*	0.0462021	3.93826e-11	0.370643	0.559357
																				sum	36	12.4645	1.47322	0.245536	11.9661	12.963	9.34433	16.7998					4.00	.36000*	0.0462021	1.07707e-08	0.265643	0.454357
																			LPS(EU/mL)	1.00	6	0.298627	0.0382506	0.0156157	0.258486	0.338769	0.25098	0.341507					5.00	.26667*	0.0462021	2.64308e-06	0.172309	0.361024
																				2.00	6	0.599253	0.0600608	0.0245197	0.536223	0.662282	0.519247	0.652317					6.00	.14500*	0.0462021	0.00379381	0.0506428	0.239357
																				3.00	6	0.612797	0.0582123	0.0237651	0.551706	0.673887	0.522407	0.670942				2.00	1.00	-.47500*	0.0462021	2.39045e-11	-0.569357	-0.380643
																				4.00	6	0.504926	0.0434109	0.0177224	0.459369	0.550483	0.449026	0.562051					3.00	-0.01	0.0462021	0.830109	-0.104357	0.0843572
																				5.00	6	0.471538	0.0467036	0.0190667	0.422526	0.520551	0.41019	0.531689					4.00	-.11500*	0.0462021	0.0185815	-0.209357	-0.0206428
																				6.00	6	0.406858	0.0763386	0.0311651	0.326746	0.486971	0.286946	0.477437					5.00	-.20833*	0.0462021	9.2776e-05	-0.302691	-0.113976
																				总计	36	0.482333	0.12146	0.0202433	0.441237	0.523429	0.25098	0.670942					6.00	-.33000*	0.0462021	6.03665e-08	-0.424357	-0.235643
																			IL-1β (pg/mL)	1.00	6	34.2851	2.21566	0.904541	31.9599	36.6103	30.4497	36.3795				3.00	1.00	-.46500*	0.0462021	3.93826e-11	-0.559357	-0.370643
																				2.00	6	70.2549	5.74941	2.34719	64.2212	76.2885	64.6359	77.1161					2.00	0.01	0.0462021	0.830109	-0.0843572	0.104357
																				3.00	6	69.6887	4.73533	1.93319	64.7193	74.6581	63.9271	75.1289					4.00	-.10500*	0.0462021	0.030378	-0.199357	-0.0106428
																				4.00	6	60.2761	6.60032	2.69457	53.3495	67.2027	52.3415	69.7149					5.00	-.19833*	0.0462021	0.000169851	-0.292691	-0.103976
																				5.00	6	53.1418	6.97572	2.84783	45.8213	60.4624	43.6061	61.7352					6.00	-.32000*	0.0462021	1.08378e-07	-0.414357	-0.225643
																				6.00	6	48.9351	7.35241	3.00161	41.2193	56.651	40.0213	59.7149				4.00	1.00	-.36000*	0.0462021	1.07707e-08	-0.454357	-0.265643
																				sum	36	56.097	13.7985	2.29974	51.4282	60.7657	30.4497	77.1161					2.00	.11500*	0.0462021	0.0185815	0.0206428	0.209357
																			IL-6 (pg/mL)	1.00	6	18.9049	1.2215	0.498674	17.623	20.1868	17.5184	20.8906					3.00	.10500*	0.0462021	0.030378	0.0106428	0.199357
																				2.00	6	26.0768	4.02942	1.645	21.8482	30.3054	20.6337	31.8043					5.00	-0.0933333	0.0462021	0.0523797	-0.187691	0.00102385
																				3.00	6	25.6576	4.90784	2.00362	20.5071	30.8081	19.946	33.5518					6.00	-.21500*	0.0462021	6.1873e-05	-0.309357	-0.120643
																				4.00	6	25.2002	3.35509	1.36971	21.6792	28.7211	21.5992	28.9905				5.00	1.00	-.26667*	0.0462021	2.64308e-06	-0.361024	-0.172309
																				5.00	6	28.8229	4.22321	1.72412	24.3909	33.2549	24.2827	34.7608					2.00	.20833*	0.0462021	9.2776e-05	0.113976	0.302691
																				6.00	6	26.572	2.26358	0.924103	24.1965	28.9474	24.1311	29.5739					3.00	.19833*	0.0462021	0.000169851	0.103976	0.292691
																				总计	36	25.2057	4.51612	0.752687	23.6777	26.7338	17.5184	34.7608					4.00	0.0933333	0.0462021	0.0523797	-0.00102385	0.187691
																			TNF-α (pg/ml)	1.00	6	0.764381	0.0783818	0.0319992	0.682124	0.846637	0.659426	0.865232					6.00	-.12167*	0.0462021	0.0132364	-0.216024	-0.0273095
																				2.00	6	0.919915	0.0689721	0.0281577	0.847533	0.992296	0.810616	0.993594				6.00	1.00	-.14500*	0.0462021	0.00379381	-0.239357	-0.0506428
																				3.00	6	0.918068	0.140325	0.0572874	0.770806	1.06533	0.728612	1.07595					2.00	.33000*	0.0462021	6.03665e-08	0.235643	0.424357
																				4.00	6	0.860247	0.102449	0.0418248	0.752733	0.967761	0.716206	0.98179					3.00	.32000*	0.0462021	1.08378e-07	0.225643	0.414357
																				5.00	6	0.826653	0.116984	0.0477585	0.703886	0.94942	0.678426	0.978114					4.00	.21500*	0.0462021	6.1873e-05	0.120643	0.309357
																				6.00	6	0.861844	0.0983174	0.0401379	0.758667	0.965022	0.726966	0.996294					5.00	.12167*	0.0462021	0.0132364	0.0273095	0.216024
																				sum	36	0.858518	0.110251	0.0183752	0.821214	0.895822	0.659426	1.07595		LDL-C(mmol/L)	LSD	1.00	2.00	-1.03833*	0.0748492	1.37311e-14	-1.1912	-0.885471
																			IFN-γ (pg/mL)	1.00	6	19.6573	3.29101	1.34355	16.2036	23.111	16.687	25.0447					3.00	-1.05667*	0.0748492	8.6901e-15	-1.20953	-0.903804
																				2.00	6	40.1605	3.89585	1.59048	36.072	44.2489	36.2799	45.028					4.00	-.75667*	0.0748492	3.55049e-11	-0.909529	-0.603804
																				3.00	6	38.6687	3.81939	1.55926	34.6605	42.677	34.1464	44.6219					5.00	-.46667*	0.0748492	7.24743e-07	-0.619529	-0.313804
																				4.00	6	29.4847	4.62173	1.88681	24.6345	34.3349	22.8195	35.992					6.00	-.23667*	0.0748492	0.00357188	-0.389529	-0.0838041
																				5.00	6	26.8437	2.71513	1.10845	23.9944	29.6931	23.8298	29.7329				2.00	1.00	1.03833*	0.0748492	1.37311e-14	0.885471	1.1912
																				6.00	6	23.2362	2.00821	0.819849	21.1287	25.3437	20.817	26.1561					3.00	-0.0183333	0.0748492	0.808173	-0.171196	0.134529
																				总计	36	29.6752	8.29972	1.38329	26.867	32.4834	16.687	45.028					4.00	.28167*	0.0748492	0.000728959	0.128804	0.434529
																			IL-4 (pg/mL)	1.00	6	2.98781	0.282189	0.115203	2.69167	3.28395	2.62866	3.31782					5.00	.57167*	0.0748492	1.61487e-08	0.418804	0.724529
																				2.00	6	2.70382	0.22387	0.0913947	2.46889	2.93876	2.3208	2.9179					6.00	.80167*	0.0748492	9.03495e-12	0.648804	0.954529
																				3.00	6	2.71138	0.235467	0.0961289	2.46428	2.95849	2.41438	3.03521				3.00	1.00	1.05667*	0.0748492	8.6901e-15	0.903804	1.20953
																				4.00	6	2.75129	0.226554	0.0924902	2.51354	2.98905	2.45366	3.0699					2.00	0.0183333	0.0748492	0.808173	-0.134529	0.171196
																				5.00	6	2.77432	0.222689	0.0909124	2.54062	3.00802	2.45055	2.9699					4.00	.30000*	0.0748492	0.000373481	0.147137	0.452863
																				6.00	6	2.8554	0.308897	0.126107	2.53123	3.17957	2.52699	3.40352					5.00	.59000*	0.0748492	8.50137e-09	0.437137	0.742863
																				sum	36	2.79734	0.254011	0.0423351	2.71139	2.88328	2.3208	3.40352					6.00	.82000*	0.0748492	5.24161e-12	0.667137	0.972863
																			IL-10 (pg/mL)	1.00	6	7.71182	0.412996	0.168605	7.2784	8.14523	7.08502	8.2682				4.00	1.00	.75667*	0.0748492	3.55049e-11	0.603804	0.909529
																				2.00	6	4.96324	0.443011	0.180858	4.49833	5.42815	4.39462	5.64872					2.00	-.28167*	0.0748492	0.000728959	-0.434529	-0.128804
																				3.00	6	4.80935	0.45358	0.185173	4.33334	5.28535	4.0787	5.40861					3.00	-.30000*	0.0748492	0.000373481	-0.452863	-0.147137
																				4.00	6	5.05914	0.543912	0.222051	4.48833	5.62994	4.29188	5.67318					5.00	.29000*	0.0748492	0.000538539	0.137137	0.442863
																				5.00	6	6.01067	0.560817	0.228953	5.42213	6.59921	5.14405	6.67318					6.00	.52000*	0.0748492	1.02318e-07	0.367137	0.672863
																				6.00	6	6.86589	0.393575	0.160676	6.45286	7.27892	6.3503	7.31849				5.00	1.00	.46667*	0.0748492	7.24743e-07	0.313804	0.619529
																				sum	36	5.90335	1.17959	0.196599	5.50423	6.30247	4.0787	8.2682					2.00	-.57167*	0.0748492	1.61487e-08	-0.724529	-0.418804
																																	3.00	-.59000*	0.0748492	8.50137e-09	-0.742863	-0.437137
																			ANOVA														4.00	-.29000*	0.0748492	0.000538539	-0.442863	-0.137137
																					SS	df	MS	F	p value								6.00	.23000*	0.0748492	0.00448368	0.0771375	0.382863
																			TC(mmol/L)	SSR	10.3855	5	2.07709	76.7651	3.55818e-16							6.00	1.00	.23667*	0.0748492	0.00357188	0.0838041	0.389529
																				SSE	0.811733	30	0.0270578										2.00	-.80167*	0.0748492	9.03495e-12	-0.954529	-0.648804
																				sum	11.1972	35											3.00	-.82000*	0.0748492	5.24161e-12	-0.972863	-0.667137
																			TG(mmol/L)	SSR	1.59622	5	0.319244	18.1435	2.81874e-08								4.00	-.52000*	0.0748492	1.02318e-07	-0.672863	-0.367137
																				SSE	0.527867	30	0.0175956										5.00	-.23000*	0.0748492	0.00448368	-0.382863	-0.0771375
																				sum	2.12409	35								Glucose(mmol/L)	LSD	1.00	2.00	-1.14500*	0.0720262	3.7079e-16	-1.2921	-0.997903
																			HDL-C(mmol/L)	SSR	1.05171	5	0.210343	32.8461	2.64662e-11								3.00	-1.04333*	0.0720262	4.41734e-15	-1.19043	-0.896236
																				SSE	0.192117	30	0.00640389										4.00	-1.07667*	0.0720262	1.92192e-15	-1.22376	-0.929569
																				sum	1.24383	35											5.00	-.96000*	0.0720262	3.87501e-14	-1.1071	-0.812903
																			LDL-C(mmol/L)	SSR	5.60806	5	1.12161	66.7339	2.43388e-15								6.00	-.94833*	0.0720262	5.30935e-14	-1.09543	-0.801236
																				SSE	0.504217	30	0.0168072									2.00	1.00	1.14500*	0.0720262	3.7079e-16	0.997903	1.2921
																				sum	6.11227	35											3.00	0.101667	0.0720262	0.168379	-0.0454305	0.248764
																			Glucose(mmol/L)	SSR	5.51492	5	1.10298	70.8707	1.06874e-15								4.00	0.0683333	0.0720262	0.350339	-0.0787639	0.215431
																				SSE	0.4669	30	0.0155633										5.00	.18500*	0.0720262	0.0154329	0.0379028	0.332097
																				sum	5.98182	35											6.00	.19667*	0.0720262	0.010484	0.0495695	0.343764
																			Insulin(μU/mL)	SSR	0.196856	5	0.0393711	8.49736	4.22502e-05							3.00	1.00	1.04333*	0.0720262	4.41734e-15	0.896236	1.19043
																				SSE	0.139	30	0.00463333										2.00	-0.101667	0.0720262	0.168379	-0.248764	0.0454305
																				sum	0.335856	35											4.00	-0.0333333	0.0720262	0.646851	-0.180431	0.113764
																			HOMA-IR	SSR	0.183692	5	0.0367383	52.0291	6.97721e-14								5.00	0.0833333	0.0720262	0.256408	-0.0637639	0.230431
																				SSE	0.0211833	30	0.000706111										6.00	0.095	0.0720262	0.197161	-0.0520972	0.242097
																				sum	0.204875	35										4.00	1.00	1.07667*	0.0720262	1.92192e-15	0.929569	1.22376
																			Leptin(ng/mL)	SSR	0.346372	5	0.0692745	0.783961	0.569311								2.00	-0.0683333	0.0720262	0.350339	-0.215431	0.0787639
																				SSE	2.65094	30	0.0883647										3.00	0.0333333	0.0720262	0.646851	-0.113764	0.180431
																				sum	2.99731	35											5.00	0.116667	0.0720262	0.115746	-0.0304305	0.263764
																			Adiponectin(μg/mL)	SSR	29.749	5	5.9498	3.86235	0.00805105								6.00	0.128333	0.0720262	0.0849151	-0.0187639	0.275431
																				SSE	46.2139	30	1.54046									5.00	1.00	.96000*	0.0720262	3.87501e-14	0.812903	1.1071
																				sum	75.9629	35											2.00	-.18500*	0.0720262	0.0154329	-0.332097	-0.0379028
																			LPS(EU/mL)	SSR	0.424573	5	0.0849145	27.7614	2.08825e-10								3.00	-0.0833333	0.0720262	0.256408	-0.230431	0.0637639
																				SSE	0.0917619	30	0.00305873										4.00	-0.116667	0.0720262	0.115746	-0.263764	0.0304305
																				sum	0.516335	35											6.00	0.0116667	0.0720262	0.872409	-0.135431	0.158764
																			IL-1β (pg/mL)	SSR	5630.57	5	1126.11	32.6929	2.80539e-11							6.00	1.00	.94833*	0.0720262	5.30935e-14	0.801236	1.09543
																				SSE	1033.36	30	34.4452										2.00	-.19667*	0.0720262	0.010484	-0.343764	-0.0495695
																				sum	6663.92	35											3.00	-0.095	0.0720262	0.197161	-0.242097	0.0520972
																			IL-6 (pg/mL)	SSR	333.682	5	66.7364	5.26651	0.00137396								4.00	-0.128333	0.0720262	0.0849151	-0.275431	0.0187639
																				SSE	380.155	30	12.6718										5.00	-0.0116667	0.0720262	0.872409	-0.158764	0.135431
																				sum	713.838	35								Insulin(μU/mL)	LSD	1.00	2.00	-.21667*	0.0392994	5.47072e-06	-0.296927	-0.136407
																			TNF-α (pg/ml)	SSR	0.103242	5	0.0206484	1.92259	0.119968								3.00	-.21000*	0.0392994	8.82835e-06	-0.29026	-0.12974
																				SSE	0.322197	30	0.0107399										4.00	-.19833*	0.0392994	2.04171e-05	-0.278593	-0.118073
																				sum	0.425439	35											5.00	-.16333*	0.0392994	0.000248208	-0.243593	-0.0830732
																			IFN-γ (pg/mL)	SSR	2044.18	5	408.836	33.4374	2.118e-11								6.00	-.16500*	0.0392994	0.000220683	-0.24526	-0.0847399
																				SSE	366.807	30	12.2269									2.00	1.00	.21667*	0.0392994	5.47072e-06	0.136407	0.296927
																				sum	2410.99	35											3.00	0.00666667	0.0392994	0.866434	-0.0735935	0.0869268
																			IL-4 (pg/mL)	SSR	0.350608	5	0.0701216	1.10275	0.37963								4.00	0.0183333	0.0392994	0.644225	-0.0619268	0.0985935
																				SSE	1.90764	30	0.063588										5.00	0.0533333	0.0392994	0.184872	-0.0269268	0.133593
																				sum	2.25825	35											6.00	0.0516667	0.0392994	0.198575	-0.0285935	0.131927
																			IL-10 (pg/mL)	SSR	42.0113	5	8.40227	37.6835	4.67991e-12							3.00	1.00	.21000*	0.0392994	8.82835e-06	0.12974	0.29026
																				SSE	6.68908	30	0.222969										2.00	-0.00666667	0.0392994	0.866434	-0.0869268	0.0735935
																				sum	48.7004	35											4.00	0.0116667	0.0392994	0.768614	-0.0685935	0.0919268
																																	5.00	0.0466667	0.0392994	0.244362	-0.0335935	0.126927
																																	6.00	0.045	0.0392994	0.26124	-0.0352601	0.12526
																																4.00	1.00	.19833*	0.0392994	2.04171e-05	0.118073	0.278593
																																	2.00	-0.0183333	0.0392994	0.644225	-0.0985935	0.0619268
																																	3.00	-0.0116667	0.0392994	0.768614	-0.0919268	0.0685935
																																	5.00	0.035	0.0392994	0.380232	-0.0452601	0.11526
																																	6.00	0.0333333	0.0392994	0.40305	-0.0469268	0.113593
																																5.00	1.00	.16333*	0.0392994	0.000248208	0.0830732	0.243593
																																	2.00	-0.0533333	0.0392994	0.184872	-0.133593	0.0269268
																																	3.00	-0.0466667	0.0392994	0.244362	-0.126927	0.0335935
																																	4.00	-0.035	0.0392994	0.380232	-0.11526	0.0452601
																																	6.00	-0.00166667	0.0392994	0.966453	-0.0819268	0.0785935
																																6.00	1.00	.16500*	0.0392994	0.000220683	0.0847399	0.24526
																																	2.00	-0.0516667	0.0392994	0.198575	-0.131927	0.0285935
																																	3.00	-0.045	0.0392994	0.26124	-0.12526	0.0352601
																																	4.00	-0.0333333	0.0392994	0.40305	-0.113593	0.0469268
																																	5.00	0.00166667	0.0392994	0.966453	-0.0785935	0.0819268
																														HOMA-IR	LSD	1.00	2.00	-.21167*	0.0153418	1.58324e-14	-0.242999	-0.180335
																																	3.00	-.19333*	0.0153418	1.62725e-13	-0.224665	-0.162001
																																	4.00	-.19500*	0.0153418	1.30832e-13	-0.226332	-0.163668
																																	5.00	-.16833*	0.0153418	5.05022e-12	-0.199665	-0.137001
																																	6.00	-.16667*	0.0153418	6.42225e-12	-0.197999	-0.135335
																																2.00	1.00	.21167*	0.0153418	1.58324e-14	0.180335	0.242999
																																	3.00	0.0183333	0.0153418	0.241451	-0.0129988	0.0496654
																																	4.00	0.0166667	0.0153418	0.285973	-0.0146654	0.0479988
																																	5.00	.04333*	0.0153418	0.00833672	0.0120012	0.0746654
																																	6.00	.04500*	0.0153418	0.00637198	0.0136679	0.0763321
																																3.00	1.00	.19333*	0.0153418	1.62725e-13	0.162001	0.224665
																																	2.00	-0.0183333	0.0153418	0.241451	-0.0496654	0.0129988
																																	4.00	-0.00166667	0.0153418	0.914215	-0.0329988	0.0296654
																																	5.00	0.025	0.0153418	0.113656	-0.00633211	0.0563321
																																	6.00	0.0266667	0.0153418	0.0924364	-0.00466544	0.0579988
																																4.00	1.00	.19500*	0.0153418	1.30832e-13	0.163668	0.226332
																																	2.00	-0.0166667	0.0153418	0.285973	-0.0479988	0.0146654
																																	3.00	0.00166667	0.0153418	0.914215	-0.0296654	0.0329988
																																	5.00	0.0266667	0.0153418	0.0924364	-0.00466544	0.0579988
																																	6.00	0.0283333	0.0153418	0.0746605	-0.00299877	0.0596654
																																5.00	1.00	.16833*	0.0153418	5.05022e-12	0.137001	0.199665
																																	2.00	-.04333*	0.0153418	0.00833672	-0.0746654	-0.0120012
																																	3.00	-0.025	0.0153418	0.113656	-0.0563321	0.00633211
																																	4.00	-0.0266667	0.0153418	0.0924364	-0.0579988	0.00466544
																																	6.00	0.00166667	0.0153418	0.914215	-0.0296654	0.0329988
																																6.00	1.00	.16667*	0.0153418	6.42225e-12	0.135335	0.197999
																																	2.00	-.04500*	0.0153418	0.00637198	-0.0763321	-0.0136679
																																	3.00	-0.0266667	0.0153418	0.0924364	-0.0579988	0.00466544
																																	4.00	-0.0283333	0.0153418	0.0746605	-0.0596654	0.00299877
																																	5.00	-0.00166667	0.0153418	0.914215	-0.0329988	0.0296654
																														Leptin(ng/mL)	LSD	1.00	2.00	-0.0808346	0.171624	0.64105	-0.431338	0.269669
																																	3.00	-0.179733	0.171624	0.303351	-0.530236	0.170771
																																	4.00	0.00360289	0.171624	0.98339	-0.346901	0.354106
																																	5.00	-0.105316	0.171624	0.544075	-0.45582	0.245187
																																	6.00	-0.274552	0.171624	0.120139	-0.625056	0.0759515
																																2.00	1.00	0.0808346	0.171624	0.64105	-0.269669	0.431338
																																	3.00	-0.0988981	0.171624	0.568746	-0.449402	0.251605
																																	4.00	0.0844375	0.171624	0.626307	-0.266066	0.434941
																																	5.00	-0.0244819	0.171624	0.887522	-0.374985	0.326022
																																	6.00	-0.193717	0.171624	0.267957	-0.544221	0.156786
																																3.00	1.00	0.179733	0.171624	0.303351	-0.170771	0.530236
																																	2.00	0.0988981	0.171624	0.568746	-0.251605	0.449402
																																	4.00	0.183336	0.171624	0.293934	-0.167168	0.533839
																																	5.00	0.0744162	0.171624	0.667681	-0.276087	0.42492
																																	6.00	-0.0948194	0.171624	0.584711	-0.445323	0.255684
																																4.00	1.00	-0.00360289	0.171624	0.98339	-0.354106	0.346901
																																	2.00	-0.0844375	0.171624	0.626307	-0.434941	0.266066
																																	3.00	-0.183336	0.171624	0.293934	-0.533839	0.167168
																																	5.00	-0.108919	0.171624	0.530475	-0.459423	0.241584
																																	6.00	-0.278155	0.171624	0.115543	-0.628658	0.0723486
																																5.00	1.00	0.105316	0.171624	0.544075	-0.245187	0.45582
																																	2.00	0.0244819	0.171624	0.887522	-0.326022	0.374985
																																	3.00	-0.0744162	0.171624	0.667681	-0.42492	0.276087
																																	4.00	0.108919	0.171624	0.530475	-0.241584	0.459423
																																	6.00	-0.169236	0.171624	0.33198	-0.519739	0.181268
																																6.00	1.00	0.274552	0.171624	0.120139	-0.0759515	0.625056
																																	2.00	0.193717	0.171624	0.267957	-0.156786	0.544221
																																	3.00	0.0948194	0.171624	0.584711	-0.255684	0.445323
																																	4.00	0.278155	0.171624	0.115543	-0.0723486	0.628658
																																	5.00	0.169236	0.171624	0.33198	-0.181268	0.519739
																														Adiponectin(μg/mL)	LSD	1.00	2.00	2.88905*	0.71658	0.000349946	1.4256	4.3525
																																	3.00	2.42083*	0.71658	0.00203647	0.957375	3.88428
																																	4.00	1.82587*	0.71658	0.0161934	0.362422	3.28933
																																	5.00	1.71533*	0.71658	0.0231323	0.25188	3.17879
																																	6.00	2.18491*	0.71658	0.0047621	0.721458	3.64836
																																2.00	1.00	-2.88905*	0.71658	0.000349946	-4.3525	-1.4256
																																	3.00	-0.468222	0.71658	0.518468	-1.93167	0.995231
																																	4.00	-1.06317	0.71658	0.148326	-2.52663	0.400278
																																	5.00	-1.17372	0.71658	0.111882	-2.63717	0.289736
																																	6.00	-0.704138	0.71658	0.333645	-2.16759	0.759315
																																3.00	1.00	-2.42083*	0.71658	0.00203647	-3.88428	-0.957375
																																	2.00	0.468222	0.71658	0.518468	-0.995231	1.93167
																																	4.00	-0.594952	0.71658	0.412947	-2.05841	0.8685
																																	5.00	-0.705495	0.71658	0.332729	-2.16895	0.757958
																																	6.00	-0.235916	0.71658	0.744273	-1.69937	1.22754
																																4.00	1.00	-1.82587*	0.71658	0.0161934	-3.28933	-0.362422
																																	2.00	1.06317	0.71658	0.148326	-0.400278	2.52663
																																	3.00	0.594952	0.71658	0.412947	-0.8685	2.05841
																																	5.00	-0.110542	0.71658	0.878435	-1.57399	1.35291
																																	6.00	0.359036	0.71658	0.619999	-1.10442	1.82249
																																5.00	1.00	-1.71533*	0.71658	0.0231323	-3.17879	-0.25188
																																	2.00	1.17372	0.71658	0.111882	-0.289736	2.63717
																																	3.00	0.705495	0.71658	0.332729	-0.757958	2.16895
																																	4.00	0.110542	0.71658	0.878435	-1.35291	1.57399
																																	6.00	0.469578	0.71658	0.517266	-0.993874	1.93303
																																6.00	1.00	-2.18491*	0.71658	0.0047621	-3.64836	-0.721458
																																	2.00	0.704138	0.71658	0.333645	-0.759315	2.16759
																																	3.00	0.235916	0.71658	0.744273	-1.22754	1.69937
																																	4.00	-0.359036	0.71658	0.619999	-1.82249	1.10442
																																	5.00	-0.469578	0.71658	0.517266	-1.93303	0.993874
																														LPS(EU/mL)	LSD	1.00	2.00	-.30063*	0.0319308	1.82775e-10	-0.365837	-0.235414
																																	3.00	-.31417*	0.0319308	6.66697e-11	-0.379381	-0.248958
																																	4.00	-.20630*	0.0319308	3.87512e-07	-0.27151	-0.141087
																																	5.00	-.17291*	0.0319308	7.21325e-06	-0.238123	-0.1077
																																	6.00	-.10823*	0.0319308	0.00197723	-0.173442	-0.0430194
																																2.00	1.00	.30063*	0.0319308	1.82775e-10	0.235414	0.365837
																																	3.00	-0.013544	0.0319308	0.67447	-0.0787554	0.0516674
																																	4.00	.09433*	0.0319308	0.00604774	0.0291149	0.159538
																																	5.00	.12771*	0.0319308	0.000382149	0.0625026	0.192925
																																	6.00	.19239*	0.0319308	1.29892e-06	0.127183	0.257606
																																3.00	1.00	.31417*	0.0319308	6.66697e-11	0.248958	0.379381
																																	2.00	0.013544	0.0319308	0.67447	-0.0516674	0.0787554
																																	4.00	.10787*	0.0319308	0.00203675	0.0426589	0.173082
																																	5.00	.14126*	0.0319308	0.0001178	0.0760466	0.206469
																																	6.00	.20594*	0.0319308	3.9978e-07	0.140727	0.27115
																																4.00	1.00	.20630*	0.0319308	3.87512e-07	0.141087	0.27151
																																	2.00	-.09433*	0.0319308	0.00604774	-0.159538	-0.0291149
																																	3.00	-.10787*	0.0319308	0.00203675	-0.173082	-0.0426589
																																	5.00	0.0333877	0.0319308	0.304086	-0.0318237	0.0985991
																																	6.00	.09807*	0.0319308	0.00450169	0.0328566	0.163279
																																5.00	1.00	.17291*	0.0319308	7.21325e-06	0.1077	0.238123
																																	2.00	-.12771*	0.0319308	0.000382149	-0.192925	-0.0625026
																																	3.00	-.14126*	0.0319308	0.0001178	-0.206469	-0.0760466
																																	4.00	-0.0333877	0.0319308	0.304086	-0.0985991	0.0318237
																																	6.00	0.0646803	0.0319308	0.0517771	-0.000531123	0.129892
																																6.00	1.00	.10823*	0.0319308	0.00197723	0.0430194	0.173442
																																	2.00	-.19239*	0.0319308	1.29892e-06	-0.257606	-0.127183
																																	3.00	-.20594*	0.0319308	3.9978e-07	-0.27115	-0.140727
																																	4.00	-.09807*	0.0319308	0.00450169	-0.163279	-0.0328566
																																	5.00	-0.0646803	0.0319308	0.0517771	-0.129892	0.000531123
																														IL-1β (pg/mL)	LSD	1.00	2.00	-35.96974*	3.38847	1.11841e-11	-42.8899	-29.0496
																																	3.00	-35.40358*	3.38847	1.63174e-11	-42.3238	-28.4834
																																	4.00	-25.99097*	3.38847	1.48113e-08	-32.9111	-19.0708
																																	5.00	-18.85669*	3.38847	4.72863e-06	-25.7769	-11.9365
																																	6.00	-14.64999*	3.38847	0.000155909	-21.5702	-7.72981
																																2.00	1.00	35.96974*	3.38847	1.11841e-11	29.0496	42.8899
																																	3.00	0.566159	3.38847	0.868425	-6.35402	7.48634
																																	4.00	9.97877*	3.38847	0.00618785	3.05859	16.8989
																																	5.00	17.11305*	3.38847	2.02076e-05	10.1929	24.0332
																																	6.00	21.31974*	3.38847	6.18499e-07	14.3996	28.2399
																																3.00	1.00	35.40358*	3.38847	1.63174e-11	28.4834	42.3238
																																	2.00	-0.566159	3.38847	0.868425	-7.48634	6.35402
																																	4.00	9.41261*	3.38847	0.00934537	2.49243	16.3328
																																	5.00	16.54689*	3.38847	3.23853e-05	9.62671	23.4671
																																	6.00	20.75358*	3.38847	9.84264e-07	13.8334	27.6738
																																4.00	1.00	25.99097*	3.38847	1.48113e-08	19.0708	32.9111
																																	2.00	-9.97877*	3.38847	0.00618785	-16.8989	-3.05859
																																	3.00	-9.41261*	3.38847	0.00934537	-16.3328	-2.49243
																																	5.00	7.13428*	3.38847	0.0437298	0.2141	14.0545
																																	6.00	11.34098*	3.38847	0.00221104	4.4208	18.2612
																																5.00	1.00	18.85669*	3.38847	4.72863e-06	11.9365	25.7769
																																	2.00	-17.11304*	3.38847	2.02076e-05	-24.0332	-10.1929
																																	3.00	-16.54689*	3.38847	3.23853e-05	-23.4671	-9.62671
																																	4.00	-7.13428*	3.38847	0.0437298	-14.0545	-0.2141
																																	6.00	4.2067	3.38847	0.22405	-2.71348	11.1269
																																6.00	1.00	14.64999*	3.38847	0.000155909	7.72981	21.5702
																																	2.00	-21.31974*	3.38847	6.18499e-07	-28.2399	-14.3996
																																	3.00	-20.75358*	3.38847	9.84264e-07	-27.6738	-13.8334
																																	4.00	-11.34098*	3.38847	0.00221104	-18.2612	-4.4208
																																	5.00	-4.2067	3.38847	0.22405	-11.1269	2.71348
																														IL-6 (pg/mL)	LSD	1.00	2.00	-7.17184*	2.05522	0.00151828	-11.3692	-2.97451
																																	3.00	-6.75267*	2.05522	0.00259471	-10.95	-2.55534
																																	4.00	-6.29526*	2.05522	0.00459646	-10.4926	-2.09793
																																	5.00	-9.91800*	2.05522	3.80913e-05	-14.1153	-5.72067
																																	6.00	-7.66702*	2.05522	0.000796236	-11.8644	-3.46969
																																2.00	1.00	7.17184*	2.05522	0.00151828	2.97451	11.3692
																																	3.00	0.419171	2.05522	0.839767	-3.77816	4.6165
																																	4.00	0.876573	2.05522	0.672782	-3.32076	5.0739
																																	5.00	-2.74616	2.05522	0.191536	-6.94349	1.45117
																																	6.00	-0.495186	2.05522	0.811241	-4.69252	3.70214
																																3.00	1.00	6.75267*	2.05522	0.00259471	2.55534	10.95
																																	2.00	-0.419171	2.05522	0.839767	-4.6165	3.77816
																																	4.00	0.457402	2.05522	0.825389	-3.73993	4.65473
																																	5.00	-3.16534	2.05522	0.134009	-7.36266	1.03199
																																	6.00	-0.914357	2.05522	0.65959	-5.11169	3.28297
																																4.00	1.00	6.29526*	2.05522	0.00459646	2.09793	10.4926
																																	2.00	-0.876573	2.05522	0.672782	-5.0739	3.32076
																																	3.00	-0.457402	2.05522	0.825389	-4.65473	3.73993
																																	5.00	-3.62274	2.05522	0.088138	-7.82007	0.574592
																																	6.00	-1.37176	2.05522	0.509587	-5.56909	2.82557
																																5.00	1.00	9.91800*	2.05522	3.80913e-05	5.72067	14.1153
																																	2.00	2.74616	2.05522	0.191536	-1.45117	6.94349
																																	3.00	3.16534	2.05522	0.134009	-1.03199	7.36266
																																	4.00	3.62274	2.05522	0.088138	-0.574592	7.82007
																																	6.00	2.25098	2.05522	0.282124	-1.94635	6.44831
																																6.00	1.00	7.66702*	2.05522	0.000796236	3.46969	11.8644
																																	2.00	0.495186	2.05522	0.811241	-3.70214	4.69252
																																	3.00	0.914357	2.05522	0.65959	-3.28297	5.11169
																																	4.00	1.37176	2.05522	0.509587	-2.82557	5.56909
																																	5.00	-2.25098	2.05522	0.282124	-6.44831	1.94635
																														TNF-α (pg/ml)	LSD	1.00	2.00	-.15553*	0.0598328	0.014345	-0.277729	-0.0333391
																																	3.00	-.15369*	0.0598328	0.0154293	-0.275882	-0.0314921
																																	4.00	-0.095866	0.0598328	0.119583	-0.218061	0.0263289
																																	5.00	-0.0622723	0.0598328	0.306297	-0.184467	0.0599225
																																	6.00	-0.0974637	0.0598328	0.113785	-0.219659	0.0247312
																																2.00	1.00	.15553*	0.0598328	0.014345	0.0333391	0.277729
																																	3.00	0.001847	0.0598328	0.975578	-0.120348	0.124042
																																	4.00	0.059668	0.0598328	0.326621	-0.0625269	0.181863
																																	5.00	0.0932617	0.0598328	0.129554	-0.0289332	0.215457
																																	6.00	0.0580703	0.0598328	0.339536	-0.0641245	0.180265
																																3.00	1.00	.15369*	0.0598328	0.0154293	0.0314921	0.275882
																																	2.00	-0.001847	0.0598328	0.975578	-0.124042	0.120348
																																	4.00	0.057821	0.0598328	0.341582	-0.0643739	0.180016
																																	5.00	0.0914147	0.0598328	0.137029	-0.0307802	0.21361
																																	6.00	0.0562233	0.0598328	0.35489	-0.0659715	0.178418
																																4.00	1.00	0.095866	0.0598328	0.119583	-0.0263289	0.218061
																																	2.00	-0.059668	0.0598328	0.326621	-0.181863	0.0625269
																																	3.00	-0.057821	0.0598328	0.341582	-0.180016	0.0643739
																																	5.00	0.0335937	0.0598328	0.578655	-0.0886012	0.155789
																																	6.00	-0.00159767	0.0598328	0.978874	-0.123793	0.120597
																																5.00	1.00	0.0622723	0.0598328	0.306297	-0.0599225	0.184467
																																	2.00	-0.0932617	0.0598328	0.129554	-0.215457	0.0289332
																																	3.00	-0.0914147	0.0598328	0.137029	-0.21361	0.0307802
																																	4.00	-0.0335937	0.0598328	0.578655	-0.155789	0.0886012
																																	6.00	-0.0351913	0.0598328	0.560826	-0.157386	0.0870035
																																6.00	1.00	0.0974637	0.0598328	0.113785	-0.0247312	0.219659
																																	2.00	-0.0580703	0.0598328	0.339536	-0.180265	0.0641245
																																	3.00	-0.0562233	0.0598328	0.35489	-0.178418	0.0659715
																																	4.00	0.00159767	0.0598328	0.978874	-0.120597	0.123793
																																	5.00	0.0351913	0.0598328	0.560826	-0.0870035	0.157386
																														IFN-γ (pg/mL)	LSD	1.00	2.00	-20.50311*	2.01882	3.18656e-11	-24.6261	-16.3801
																																	3.00	-19.01141*	2.01882	1.81812e-10	-23.1344	-14.8884
																																	4.00	-9.82734*	2.01882	3.3826e-05	-13.9503	-5.70436
																																	5.00	-7.18636*	2.01882	0.00125988	-11.3093	-3.06338
																																	6.00	-3.57883	2.01882	0.0864285	-7.70181	0.544154
																																2.00	1.00	20.50311*	2.01882	3.18656e-11	16.3801	24.6261
																																	3.00	1.49171	2.01882	0.46571	-2.63127	5.61469
																																	4.00	10.67578*	2.01882	1.0325e-05	6.55279	14.7988
																																	5.00	13.31675*	2.01882	2.66824e-07	9.19377	17.4397
																																	6.00	16.92429*	2.01882	2.34422e-09	12.8013	21.0473
																																3.00	1.00	19.01141*	2.01882	1.81812e-10	14.8884	23.1344
																																	2.00	-1.49171	2.01882	0.46571	-5.61469	2.63127
																																	4.00	9.18407*	2.01882	8.29212e-05	5.06109	13.307
																																	5.00	11.82504*	2.01882	2.07839e-06	7.70206	15.948
																																	6.00	15.43258*	2.01882	1.58628e-08	11.3096	19.5556
																																4.00	1.00	9.82734*	2.01882	3.3826e-05	5.70436	13.9503
																																	2.00	-10.67578*	2.01882	1.0325e-05	-14.7988	-6.55279
																																	3.00	-9.18407*	2.01882	8.29212e-05	-13.307	-5.06109
																																	5.00	2.64097	2.01882	0.200749	-1.48201	6.76395
																																	6.00	6.24851*	2.01882	0.0042367	2.12553	10.3715
																																5.00	1.00	7.18636*	2.01882	0.00125988	3.06338	11.3093
																																	2.00	-13.31675*	2.01882	2.66824e-07	-17.4397	-9.19377
																																	3.00	-11.82504*	2.01882	2.07839e-06	-15.948	-7.70206
																																	4.00	-2.64097	2.01882	0.200749	-6.76395	1.48201
																																	6.00	3.60754	2.01882	0.0840541	-0.515442	7.73052
																																6.00	1.00	3.57883	2.01882	0.0864285	-0.544154	7.70181
																																	2.00	-16.92429*	2.01882	2.34422e-09	-21.0473	-12.8013
																																	3.00	-15.43258*	2.01882	1.58628e-08	-19.5556	-11.3096
																																	4.00	-6.24851*	2.01882	0.0042367	-10.3715	-2.12553
																																	5.00	-3.60754	2.01882	0.0840541	-7.73052	0.515442
																														IL-4 (pg/mL)	LSD	1.00	2.00	0.283989	0.145588	0.0604978	-0.0133426	0.58132
																																	3.00	0.276428	0.145588	0.067261	-0.0209036	0.573759
																																	4.00	0.236519	0.145588	0.114715	-0.060812	0.533851
																																	5.00	0.213493	0.145588	0.15294	-0.083838	0.510825
																																	6.00	0.132412	0.145588	0.370338	-0.164919	0.429743
																																2.00	1.00	-0.283989	0.145588	0.0604978	-0.58132	0.0133426
																																	3.00	-0.007561	0.145588	0.958926	-0.304892	0.28977
																																	4.00	-0.0474693	0.145588	0.746649	-0.344801	0.249862
																																	5.00	-0.0704953	0.145588	0.631753	-0.367827	0.226836
																																	6.00	-0.151577	0.145588	0.306133	-0.448908	0.145755
																																3.00	1.00	-0.276428	0.145588	0.067261	-0.573759	0.0209036
																																	2.00	0.007561	0.145588	0.958926	-0.28977	0.304892
																																	4.00	-0.0399083	0.145588	0.785873	-0.33724	0.257423
																																	5.00	-0.0629343	0.145588	0.668633	-0.360266	0.234397
																																	6.00	-0.144016	0.145588	0.330478	-0.441347	0.153316
																																4.00	1.00	-0.236519	0.145588	0.114715	-0.533851	0.060812
																																	2.00	0.0474693	0.145588	0.746649	-0.249862	0.344801
																																	3.00	0.0399083	0.145588	0.785873	-0.257423	0.33724
																																	5.00	-0.023026	0.145588	0.875392	-0.320357	0.274305
																																	6.00	-0.104107	0.145588	0.480088	-0.401439	0.193224
																																5.00	1.00	-0.213493	0.145588	0.15294	-0.510825	0.083838
																																	2.00	0.0704953	0.145588	0.631753	-0.226836	0.367827
																																	3.00	0.0629343	0.145588	0.668633	-0.234397	0.360266
																																	4.00	0.023026	0.145588	0.875392	-0.274305	0.320357
																																	6.00	-0.0810813	0.145588	0.581713	-0.378413	0.21625
																																6.00	1.00	-0.132412	0.145588	0.370338	-0.429743	0.164919
																																	2.00	0.151577	0.145588	0.306133	-0.145755	0.448908
																																	3.00	0.144016	0.145588	0.330478	-0.153316	0.441347
																																	4.00	0.104107	0.145588	0.480088	-0.193224	0.401439
																																	5.00	0.0810813	0.145588	0.581713	-0.21625	0.378413
																														IL-10 (pg/mL)	LSD	1.00	2.00	2.74857*	0.272623	3.78177e-11	2.1918	3.30534
																																	3.00	2.90247*	0.272623	1.0428e-11	2.3457	3.45924
																																	4.00	2.65268*	0.272623	8.61649e-11	2.09591	3.20945
																																	5.00	1.70115*	0.272623	7.14374e-07	1.14438	2.25792
																																	6.00	.84593*	0.272623	0.00415341	0.289158	1.4027
																																2.00	1.00	-2.74857*	0.272623	3.78177e-11	-3.30534	-2.1918
																																	3.00	0.153896	0.272623	0.57661	-0.402874	0.710665
																																	4.00	-0.095892	0.272623	0.727493	-0.652662	0.460878
																																	5.00	-1.04742*	0.272623	0.000588316	-1.60419	-0.490654
																																	6.00	-1.90265*	0.272623	9.38802e-08	-2.45942	-1.34588
																																3.00	1.00	-2.90247*	0.272623	1.0428e-11	-3.45924	-2.3457
																																	2.00	-0.153896	0.272623	0.57661	-0.710665	0.402874
																																	4.00	-0.249788	0.272623	0.366848	-0.806557	0.306982
																																	5.00	-1.20132*	0.272623	0.000123655	-1.75809	-0.64455
																																	6.00	-2.05654*	0.272623	2.06992e-08	-2.61331	-1.49977
																																4.00	1.00	-2.65268*	0.272623	8.61649e-11	-3.20945	-2.09591
																																	2.00	0.095892	0.272623	0.727493	-0.460878	0.652662
																																	3.00	0.249788	0.272623	0.366848	-0.306982	0.806557
																																	5.00	-.95153*	0.272623	0.00151537	-1.5083	-0.394762
																																	6.00	-1.80675*	0.272623	2.45046e-07	-2.36352	-1.24998
																																5.00	1.00	-1.70115*	0.272623	7.14374e-07	-2.25792	-1.14438
																																	2.00	1.04742*	0.272623	0.000588316	0.490654	1.60419
																																	3.00	1.20132*	0.272623	0.000123655	0.64455	1.75809
																																	4.00	.95153*	0.272623	0.00151537	0.394762	1.5083
																																	6.00	-.85522*	0.272623	0.00380716	-1.41199	-0.298452
																																6.00	1.00	-.84593*	0.272623	0.00415341	-1.4027	-0.289158
																																	2.00	1.90265*	0.272623	9.38802e-08	1.34588	2.45942
																																	3.00	2.05654*	0.272623	2.06992e-08	1.49977	2.61331
																																	4.00	1.80675*	0.272623	2.45046e-07	1.24998	2.36352
																																	5.00	.85522*	0.272623	0.00380716	0.298452	1.41199
																														* p< 0.05
		Description			TC(mmol/L)							TG(mmol/L)							HDL-C(mmol/L)							LDL-C(mmol/L)							Glucose(mmol/L)							Insulin(μU/mL)							HOMA-IR
					1			4	5		sum	1			4		6	sum	1	2	3	4	5	6	sum	1	2	3	4	5	6	sum	1	2	3	4	5	6	sum	1	2	3	4	5	6	sum	1	2	3
			n		6			6	6		36	6			6		6	36	6	6	6	6	6	6	36	6	6	6	6	6	6	36	6	6	6	6	6	6	36	6	6	6	6	6	6	36	6	6	6
			average		3.7233			4.88	4.3367		4.4967	0.71			1.1933		0.8933	1.0556	1.3867	0.9117	0.9217	1.0267	1.12	1.2417	1.1014	1.8033	2.8417	2.86	2.56	2.27	2.04	2.3958	5.61	6.9533	6.87	6.555	6.1867	5.8583	6.3389	2.84557	3.36213	3.35468	3.24416	3.10879	2.92724	3.14043	0.709519	1.03895	1.02422
			SD		0.16464			0.18762	0.18129		0.56561	0.1002			0.10013		0.14404	0.24635	0.06282	0.084	0.10704	0.07554	0.07797	0.06463	0.18852	0.08335	0.164	0.18417	0.13446	0.10564	0.06197	0.4179	0.0839	0.10152	0.11367	0.11743	0.19356	0.17279	0.52118	0.0533767	0.0672103	0.0934803	0.065947	0.0657427	0.0710367	0.212761	0.0180473	0.0222829	0.0304542
			STD		0.06721			0.07659	0.07401		0.09427	0.04091			0.04088		0.0588	0.04106	0.02565	0.03429	0.0437	0.03084	0.03183	0.02638	0.03142	0.03403	0.06695	0.07519	0.05489	0.04313	0.0253	0.06965	0.03425	0.04145	0.0464	0.04794	0.07902	0.07054	0.08686	0.0217909	0.0274385	0.0381632	0.0269227	0.0268393	0.0290006	0.0354601	0.00736779	0.00909697	0.0124329
			average 95% confidential interval	down	3.5506			4.6831	4.1464		4.3053	0.6048			1.0882		0.7422	0.9722	1.3207	0.8235	0.8093	0.9474	1.0382	1.1738	1.0376	1.7159	2.6696	2.6667	2.4189	2.1591	1.975	2.2544	5.5219	6.8468	6.7507	6.4318	5.9835	5.677	6.1625	2.78956	3.29159	3.25658	3.17495	3.0398	2.85269	3.06844	0.69058	1.01557	0.992263
				up	3.8961			5.0769	4.5269		4.688	0.8152			1.2984		1.0445	1.1389	1.4526	0.9998	1.034	1.1059	1.2018	1.3095	1.1652	1.8908	3.0138	3.0533	2.7011	2.3809	2.105	2.5372	5.6981	7.0599	6.9893	6.6782	6.3898	6.0397	6.5152	2.90159	3.43266	3.45278	3.31337	3.17779	3.00179	3.21242	0.728459	1.06234	1.05618
			min		3.48			4.66	4.1		3.48	0.58			1.06		0.72	0.58	1.3	0.8	0.8	0.88	1.02	1.16	0.8	1.68	2.65	2.6	2.4	2.08	1.94	1.68	5.48	6.78	6.72	6.4	5.96	5.58	5.48	2.7823	3.26067	3.22423	3.17172	3.00802	2.85801	2.7823	0.679997	1.01153	0.978733
			max		3.96			5.16	4.58		5.32	0.84			1.3		1.08	1.52	1.48	1.01	1.06	1.08	1.22	1.32	1.48	1.92	3.08	3.12	2.72	2.36	2.12	3.12	5.72	7.06	7.03	6.69	6.39	6.06	7.06	2.91565	3.45553	3.46693	3.35027	3.20005	3.02082	3.46693	0.727173	1.06738	1.07244
[truncated: 67 more columns]

## Sheet: α diversity-Fig3
Estimators	ND-Mean	ND-Sd	HFD-Mean	HFD-Sd	PY-Mean	PY-Sd	MN68-Mean	MN68-Sd	IN_-Mean	IN_-Sd	MN68_IN-Mean	MN68_IN-Sd	P_value(HFD-IN_)	P_value(HFD-MN68)	P_value(HFD-MN68_IN)	P_value(HFD-ND)	P_value(PY-HFD)	P_value(IN_-MN68)	P_value(IN_-MN68_IN)	P_value(IN_-ND)	P_value(IN_-PY)	P_value(MN68-MN68_IN)	P_value(MN68-ND)	P_value(MN68-PY)	P_value(MN68_IN-ND)	P_value(MN68_IN-PY)	P_value(ND-PY)	P_value	P_adjust	Statistic
sobs	438.7	17.56	385.2	16.81	391.5	39.78	415.2	33.65	396.5	32.46	396.7	22.43	>= 0.1	>= 0.1	>= 0.1	< 0.05	>= 0.1	>= 0.1	>= 0.1	>= 0.1	>= 0.1	>= 0.1	>= 0.1	>= 0.1	>= 0.1	>= 0.1	< 0.1	0.02412	0.04823	12.9226
shannon	4.597	0.05263	4.115	0.08471	4.198	0.1522	4.309	0.161	4.302	0.09712	4.203	0.2318	>= 0.1	>= 0.1	>= 0.1	< 0.001	>= 0.1	>= 0.1	>= 0.1	< 0.05	>= 0.1	>= 0.1	< 0.05	>= 0.1	< 0.001	>= 0.1	< 0.001	0.001588	0.009528	19.4444
simpson	0.0235	0.002786	0.03996	0.004235	0.03561	0.008793	0.03512	0.01009	0.03118	0.006797	0.04211	0.02168	>= 0.1	>= 0.1	>= 0.1	>= 0.1	>= 0.1	>= 0.1	>= 0.1	>= 0.1	>= 0.1	>= 0.1	>= 0.1	>= 0.1	< 0.1	>= 0.1	>= 0.1	0.01645	0.04823	13.8709
ace	479.5	22.93	433.3	20.03	433.9	45.63	454.9	35.21	438.1	30.26	433.8	19.56	>= 0.1	>= 0.1	>= 0.1	>= 0.1	>= 0.1	>= 0.1	>= 0.1	>= 0.1	>= 0.1	>= 0.1	>= 0.1	>= 0.1	>= 0.1	>= 0.1	>= 0.1	0.03422	0.05132	12.042
chao	487.4	28.54	439.6	17.92	437.8	44.33	460.6	35.29	443.9	30.73	436.9	20.84	>= 0.1	>= 0.1	>= 0.1	>= 0.1	>= 0.1	>= 0.1	>= 0.1	>= 0.1	>= 0.1	>= 0.1	>= 0.1	>= 0.1	< 0.1	>= 0.1	< 0.1	0.0472	0.05664	11.2192
coverage	0.997	0.0004365	0.9967	0.0004087	0.997	0.0005604	0.9969	0.000467	0.997	0.0002524	0.9972	0.0002858	>= 0.1	>= 0.1	>= 0.1	>= 0.1	>= 0.1	>= 0.1	>= 0.1	>= 0.1	>= 0.1	>= 0.1	>= 0.1	>= 0.1	>= 0.1	>= 0.1	>= 0.1	0.6092	0.6092	3.59386

## Sheet: gut microbiota_phylum level
Group	Group_1	Firmicutes (%)	Bacteroidota	Desulfobacterota	Actinobacteriota	Verrucomicrobiota	Proteobacteria	Campilobacterota	others	F/B
ND	1	52.7267	46.118	0.0285266	0.166405	0	0.0998431	0	0.860552	1.1433
	1	65.383	33.7898	0.0903342	0.0950887	0	0.0142633	0.00475443	0.622831	1.93499
	1	65.3782	33.2478	0.00950887	0.12837	0	0.033281	0	1.20287	1.96639
	1	61.1278	37.7645	0.0142633	0.0475443	0	0.0950887	0	0.950887	1.61866
	1	59.1784	40.1892	0.00475443	0.12837	0	0.0808254	0	0.41839	1.47249
	1	58.1182	40.0323	0.0142633	0.114106	0	0.480198	0	1.24091	1.45178
HFD	2	88.1424	9.69904	0.361337	1.64503	0.0380355	0.0998431	0	0.0142633	9.08775
	2	85.6606	10.9304	2.75282	0.318547	0.0760709	0.0190177	0	0.242476	7.83689
	2	90.0632	8.24894	0.33281	1.26468	0	0.0427899	0	0.0475443	10.9182
	2	95.7067	3.485	0.356583	0.404127	0	0.0237722	0	0.0237722	27.4625
	2	86.5307	12.566	0.237722	0.484952	0.0808254	0.033281	0	0.0665621	6.88611
	2	94.3993	4.46441	0.7512	0.361337	0	0.00475443	0	0.0190177	21.1448
PY	3	88.5989	10.0842	0.313793	0.722674	0.180668	0.0380355	0.00950887	0.0522988	8.78595
	3	89.583	9.25688	0.218704	0.717919	0.109352	0.0570532	0.00475443	0.0522988	9.67745
	3	80.212	15.6231	0.803499	0.380355	2.92873	0.033281	0.0142633	0.00475443	5.13421
	3	74.4925	21.5328	2.89545	0.63234	0.299529	0.0855798	0.00475443	0.0570532	3.45948
	3	83.9681	9.99857	5.04445	0.527742	0.12837	0.251985	0.0285266	0.0522988	8.398
	3	82.7557	14.0446	2.51985	0.413636	0.0665621	0.109352	0.0380355	0.0522988	5.89235
MN68	4	72.0534	26.7532	0.808254	0.232967	0.0380355	0.0380355	0	0.0760709	2.69326
	4	60.2957	36.8183	1.13631	0.993677	0.67513	0.0808254	0	0	1.63765
	4	56.302	20.9195	12.5232	1.01269	0	5.65302	3.5373	0.0522988	2.69136
	4	71.3545	22.0558	3.02857	0.736937	2.26786	0.451671	0.00475443	0.0998431	3.23518
	4	69.5574	29.1447	0.908097	0.152142	0.104598	0.109352	0	0.0237722	2.38662
	4	73.4655	24.4425	1.1791	0.218704	0.46118	0.194932	0	0.0380355	3.00564
IN	5	79.1043	18.0906	0.618076	0.770218	1.32649	0.033281	0	0.0570532	4.37267
	5	81.2343	14.9907	1.51666	0.63234	1.37879	0.232967	0	0.0142633	5.41897
	5	86.4546	12.3568	0.698902	0.366091	0.0142633	0.0427899	0	0.0665621	6.99654
	5	78.6431	16.1508	1.0745	3.67993	0.347074	0.0618076	0	0.0427899	4.8693
	5	81.9759	13.1175	0.698902	3.05235	1.06499	0.0760709	0	0.0142633	6.24937
	5	85.4847	10.5691	0.413636	2.85266	0.63234	0.033281	0	0.0142633	8.08817
MN68_IN	6	83.4308	15.2807	0.670375	0.484952	0.0285266	0.00950887	0.00950887	0.0855798	5.45986
	6	88.9127	9.98906	0.627585	0.427899	0.0237722	0.00475443	0	0.0142633	8.901
	6	80.1693	15.0811	2.49608	0.351828	1.40731	0.484952	0	0.00950887	5.31589
	6	63.3338	34.7597	1.15533	0.261494	0.366091	0.0760709	0	0.0475443	1.82205
	6	66.1912	31.4411	1.76389	0.456426	0.0618076	0.0475443	0	0.0380355	2.10525
	6	67.2182	30.7374	1.67356	0.218704	0.00950887	0.0903342	0	0.0522988	2.18685

## Sheet: gut microbiota_genus level
Group	Group_1	norank_f__Muribaculaceae	UCG-005	unclassified_f__Lachnospiraceae	norank_f__Lachnospiraceae	Blautia	Colidextribacter	Ruminococcus_torques_group	norank_f__norank_o__Clostridia_UCG-014	Bacteroides	Lachnoclostridium	Lachnospiraceae_UCG-010	Ruminococcus_gauvreauii_group	norank_f__Eubacterium_coprostanoligenes_group	norank_f__Oscillospiraceae	Lachnospiraceae_NK4A136_group	Flavonifractor	Marvinbryantia	Lactobacillus	unclassified_f__Ruminococcaceae	d__Bacteria; k__norank_d__Bacteria; p__Firmicutes; c__Clostridia; o__Oscillospirales; f__Oscillospiraceae; g__NK4A214_group	d__Bacteria; k__norank_d__Bacteria; p__Firmicutes; c__Clostridia; o__Oscillospirales; f__Ruminococcaceae; g__UBA1819	d__Bacteria; k__norank_d__Bacteria; p__Firmicutes; c__Clostridia; o__Christensenellales; f__Christensenellaceae; g__Christensenellaceae_R-7_group	d__Bacteria; k__norank_d__Bacteria; p__Firmicutes; c__Clostridia; o__Lachnospirales; f__Lachnospiraceae; g__Roseburia	d__Bacteria; k__norank_d__Bacteria; p__Firmicutes; c__Clostridia; o__Oscillospirales; f__Ruminococcaceae; g__Negativibacillus	d__Bacteria; k__norank_d__Bacteria; p__Firmicutes; c__Clostridia; o__Oscillospirales; f__Ruminococcaceae; g__Ruminococcus	d__Bacteria; k__norank_d__Bacteria; p__Firmicutes; c__Clostridia; o__Oscillospirales; f__Oscillospiraceae; g__unclassified_f__Oscillospiraceae	d__Bacteria; k__norank_d__Bacteria; p__Desulfobacterota; c__Desulfovibrionia; o__Desulfovibrionales; f__Desulfovibrionaceae; g__norank_f__Desulfovibrionaceae	d__Bacteria; k__norank_d__Bacteria; p__Firmicutes; c__Clostridia; o__Oscillospirales; f__Ruminococcaceae; g__Paludicola	d__Bacteria; k__norank_d__Bacteria; p__Firmicutes; c__Clostridia; o__Oscillospirales; f__Oscillospiraceae; g__Oscillibacter	d__Bacteria; k__norank_d__Bacteria; p__Desulfobacterota; c__Desulfovibrionia; o__Desulfovibrionales; f__Desulfovibrionaceae; g__Bilophila	d__Bacteria; k__norank_d__Bacteria; p__Firmicutes; c__Clostridia; o__Oscillospirales; f__Ruminococcaceae; g__norank_f__Ruminococcaceae	d__Bacteria; k__norank_d__Bacteria; p__Firmicutes; c__Clostridia; o__Peptococcales; f__Peptococcaceae; g__norank_f__Peptococcaceae	d__Bacteria; k__norank_d__Bacteria; p__Verrucomicrobiota; c__Verrucomicrobiae; o__Verrucomicrobiales; f__Akkermansiaceae; g__Akkermansia	d__Bacteria; k__norank_d__Bacteria; p__Firmicutes; c__Clostridia; o__Oscillospirales; f__Oscillospiraceae; g__Intestinimonas	d__Bacteria; k__norank_d__Bacteria; p__Firmicutes; c__Clostridia; o__Peptostreptococcales-Tissierellales; f__Peptostreptococcaceae; g__Romboutsia	d__Bacteria; k__norank_d__Bacteria; p__Firmicutes; c__Clostridia; o__unclassified_c__Clostridia; f__unclassified_c__Clostridia; g__unclassified_c__Clostridia	d__Bacteria; k__norank_d__Bacteria; p__Firmicutes; c__Clostridia; o__Peptostreptococcales-Tissierellales; f__Anaerovoracaceae; g__Eubacterium_nodatum_group	d__Bacteria; k__norank_d__Bacteria; p__Firmicutes; c__Clostridia; o__Lachnospirales; f__Lachnospiraceae; g__Lachnospiraceae_UCG-004	d__Bacteria; k__norank_d__Bacteria; p__Firmicutes; c__Clostridia; o__Oscillospirales; f__Oscillospiraceae; g__UCG-003	d__Bacteria; k__norank_d__Bacteria; p__Firmicutes; c__Clostridia; o__Oscillospirales; f__Ruminococcaceae; g__Fournierella	d__Bacteria; k__norank_d__Bacteria; p__Desulfobacterota; c__Desulfovibrionia; o__Desulfovibrionales; f__Desulfovibrionaceae; g__Desulfovibrio	d__Bacteria; k__norank_d__Bacteria; p__Firmicutes; c__Bacilli; o__Erysipelotrichales; f__Erysipelotrichaceae; g__Turicibacter	d__Bacteria; k__norank_d__Bacteria; p__Actinobacteriota; c__Coriobacteriia; o__Coriobacteriales; f__Atopobiaceae; g__Coriobacteriaceae_UCG-002	d__Bacteria; k__norank_d__Bacteria; p__Firmicutes; c__Bacilli; o__Lactobacillales; f__Enterococcaceae; g__Enterococcus	d__Bacteria; k__norank_d__Bacteria; p__Firmicutes; c__Clostridia; o__Lachnospirales; f__Lachnospiraceae; g__Butyrivibrio	d__Bacteria; k__norank_d__Bacteria; p__Firmicutes; c__Clostridia; o__Oscillospirales; f__Ruminococcaceae; g__Eubacterium_siraeum_group	d__Bacteria; k__norank_d__Bacteria; p__Firmicutes; c__Clostridia; o__Lachnospirales; f__Lachnospiraceae; g__Eubacterium_xylanophilum_group	d__Bacteria; k__norank_d__Bacteria; p__Bacteroidota; c__Bacteroidia; o__Bacteroidales; f__Prevotellaceae; g__Prevotellaceae_UCG-001
ND	1	32.7676	6.89393	6.05715	0.147387	0.347074	0.860552	0.0950887	5.53416	10.1792	0.275757	0	0.237722	1.1791	1.54519	1.94456	0.00475443	1.10778	1.7211	0.304284	1.66881	0.00475443	2.71478	1.65454	0	2.44378	0.46118	0.00475443	0.147387	0.54676	0.00475443	0.846289	0.142633	0	0.123615	1.74963	0.133124	0.0713165	0.00950887	0.251985	0.0570532	0.0190177	1.31698	0.00475443	0	1.76865	0.033281	0.394618	2.43902
	1	29.8911	3.23777	8.17287	0.63234	0.0808254	0.827271	0.00950887	5.33923	2.9525	0.370846	0	0.0522988	1.11254	2.34869	11.5152	0.00950887	0.299529	3.28056	0.209195	1.75914	0	0.618076	3.77502	0	3.76551	0.242476	0.00475443	0.0285266	0.646603	0.00475443	0.584795	0.313793	0	0.185423	1.74488	0.0808254	0.0475443	0.00475443	0.427899	0.218704	0.0808254	2.92398	0.0142633	0.0190177	0.770218	3.485	0.760709	0.318547
	1	27.1478	9.63248	9.32344	0.156896	0.565778	0.765464	0.137879	5.21561	4.8305	0.522988	0	0.408881	1.27894	1.03647	1.29321	0.00950887	0.656112	6.18552	0.29002	0.860552	0	1.25992	2.34869	0	4.01274	0.309038	0	0.156896	0.622831	0	0.860552	0.251985	0	0.0665621	3.54681	0.190177	0.0380355	0.0142633	0.361337	0.180668	0.00950887	2.66724	0.0142633	0.0142633	2.21081	0.194932	0.960396	0.551514
	1	24.9845	3.83683	6.34241	0.109352	0.133124	1.90653	0.133124	6.64194	5.54842	0.29002	0	0.0855798	3.51353	2.82889	3.82732	0.00950887	0.342319	5.22512	0.0903342	0.580041	0.00475443	0.694147	5.34874	0	2.2536	0.304284	0.00950887	0.0855798	0.736937	0.00475443	1.6593	0.732183	0	0.118861	0.351828	0.156896	0.0380355	0.0760709	1.52617	0.0665621	0	0.0665621	0	0	2.03965	3.84634	1.1268	1.69258
	1	32.8484	3.41844	4.36932	0.161651	0.318547	1.26468	0.133124	9.4328	4.81149	0.242476	0	0.118861	4.35982	1.91604	0.889079	0.00950887	0.446917	10.2268	0.328056	1.09352	0.00475443	1.87325	1.92079	0	4.63082	0.313793	0.00475443	0.0950887	0.618076	0	1.03647	0.199686	0	0.0855798	1.68307	0.0475443	0.0808254	0	0.21395	0.123615	0	1.18861	0	0	1.05548	0.484952	0.237722	0.946132
	1	34.1796	14.2205	4.94461	0.152142	1.32173	1.07926	0.133124	3.26154	3.1094	0.408881	0.00475443	0.247231	1.4501	1.35501	0.993677	0	0.622831	3.34237	0.237722	1.5024	0	1.91604	2.84315	0.00475443	3.38516	0.494461	0.00950887	0.0760709	0.884325	0	0.774973	0.522988	0	0.204441	1.26943	0.0950887	0.0570532	0.0522988	0.280512	0.12837	0.00475443	1.68782	0.00475443	0	1.07926	0.556269	0.7512	1.51191
HFD	2	7.70694	8.66258	13.0462	17.5962	6.35668	2.54362	8.83374	1.28845	1.20763	1.63553	5.02068	3.92716	3.11415	1.18861	0.665621	0.0808254	1.24091	0.551514	0.561023	0.114106	1.10303	1.01745	0.0190177	1.13156	0.00475443	0.218704	0.00475443	0.137879	0.166405	0.247231	0.123615	0.380355	0.0380355	0.508724	0.280512	0.247231	0.347074	0	0.0237722	0.261494	0.109352	0	1.2837	3.17596	0	0	0.0142633	0.0190177
	2	10.2506	7.1269	10.3456	23.7389	3.69895	3.87011	5.43432	1.44535	0.54676	1.69258	2.32492	2.43427	0.741692	1.23615	8.84325	0.294775	2.31541	0.0618076	1.47387	0.437408	0.979413	0.0570532	0.114106	0.760709	0.0142633	0.608567	0.465934	0.0285266	0.774973	0.470689	0.237722	0.584795	0.0760709	0.689393	0.0237722	0.499216	0	0	0.194932	0.223458	1.81619	0	0	0.00950887	0	0	0.0665621	0
	2	7.12214	13.6024	14.7673	15.0193	5.32497	3.86535	5.71483	2.03014	0.874816	1.90653	2.97628	2.43427	4.97789	2.01588	1.63077	0.969904	1.62126	0.123615	0.908097	0.865307	0.784482	0.770218	0.0380355	0.380355	0.118861	0.584795	0.00475443	0.266248	0.228213	0.156896	0.147387	0.242476	0	0.133124	0.0950887	0.494461	0.3756	0	0.237722	0.104598	0.17116	0	0.798745	0.437408	0	0	0.0618076	0
	2	2.85266	17.7721	9.78938	7.8258	4.69738	11.1206	5.97632	2.49608	0.489707	4.74968	2.34869	5.04921	2.36295	3.3804	0.770218	0.0190177	1.26943	0.603813	0.7512	0.651357	0.665621	0.732183	0.0380355	0.370846	0.199686	0.898588	0	0.347074	0.58955	0.0570532	0.475443	0.903342	0	0.356583	1.607	0.33281	0.351828	0.00475443	0.256739	0.304284	0.299529	0	0.00950887	0.0618076	0	0	1.0222	0
	2	9.0667	10.9875	7.83055	20.2396	5.0397	2.04441	6.58014	2.3582	2.4628	2.62445	3.47074	2.14425	2.33918	0.537251	0.0142633	2.50559	0.941378	0.370846	2.39623	1.09352	2.08244	0.580041	1.40731	0.870061	0	0.63234	0.00950887	1.18861	0.0475443	0.161651	0.299529	0.46118	0.0808254	0.21395	0.0237722	0.494461	0.67513	0.00950887	0.0380355	0.361337	0.0665621	0	0.180668	0.185423	0	0	0.00475443	0.00950887
	2	3.69419	14.7673	14.2205	18.9987	4.74017	3.99372	7.08411	1.29321	0.385109	2.90496	2.56264	2.22507	3.98422	1.21713	1.23615	2.21081	1.70684	0.0475443	0.689393	0.960396	0.499216	0.218704	0.147387	0.736937	0	0.808254	0	0.0855798	0.0475443	0.251985	0.0713165	0.580041	0	0.594304	0.0855798	0.641849	1.1268	0.152142	0.0760709	0.0855798	0.499216	0	0.218704	0.104598	0	0	0.0522988	0
PY	3	9.69429	22.8593	8.61503	14.5438	5.48662	3.25679	3.35188	1.90653	0.304284	4.52622	2.01588	2.34394	0.936623	0.774973	0.318547	0.152142	2.18704	0.618076	1.39305	1.01745	0.427899	1.47863	0.12837	0.87957	0	0.7512	0.00950887	1.48814	0.118861	0.251985	0.380355	0.223458	0.180668	0.518233	0.118861	0.689393	1.10778	0.0475443	0.0808254	0.275757	0.0522988	0	0.0475443	0.0427899	0	0	0.0142633	0
	3	8.62454	1.08401	24.975	19.4647	5.38202	1.58323	3.06186	0.0475443	0.389864	7.20297	0.656112	1.41207	1.45961	0.465934	0.266248	5.83369	1.61175	0.641849	2.27262	0	3.55632	0.0808254	0.0903342	0.489707	0	0.456426	0	1.19336	0.0618076	0.185423	0.870061	0	0.109352	0.147387	0	0.152142	0.803499	0.142633	0.033281	0	0.033281	0	0	0.0285266	0	0	0	0.00475443
	3	14.8576	12.6563	6.13322	12.4994	5.98583	5.42956	3.58484	3.90339	0.518233	2.43427	2.38673	2.81462	2.19655	2.17753	1.07926	0.104598	1.54519	0.727428	1.99211	2.71003	0.898588	0.366091	0.190177	1.18385	0	0.480198	0.00950887	0.613322	0.147387	0.584795	0.309038	0.594304	2.92873	0.703656	0.0142633	0.499216	0.266248	0.0142633	0.285266	0.261494	0.209195	0	0	0.0285266	0	0	0.00475443	0.0570532
	3	19.2555	14.1682	9.2236	9.33295	5.80992	2.79561	2.64347	0.0808254	1.79242	2.64822	4.24571	2.54362	1.81619	0.646603	0.898588	0.0237722	2.00162	0.584795	0.318547	0.988922	0.190177	0.689393	0.808254	2.91922	0	0.385109	2.8384	0.12837	0.437408	0	0.0950887	1.14582	0.299529	0.798745	0.29002	0.256739	0.251985	0	0.137879	0.0618076	0.0570532	0.0570532	0.0285266	1.94456	0	0	0.0237722	0.0285266
	3	7.86859	7.67366	7.43593	9.99857	4.94461	13.9828	2.57215	1.20763	1.81619	2.77183	2.87643	2.36295	1.86374	2.65773	1.45486	0.156896	1.52617	0.770218	1.39305	1.02696	0.256739	1.71635	1.24566	1.77816	0	1.06975	4.6641	1.03647	2.34394	0.0570532	0.361337	0.689393	0.12837	0.41839	0.0237722	0.584795	0.394618	0	0.870061	0.142633	0.323301	0	0	0.0522988	0	0	0.00475443	0.00950887
	3	12.5374	6.22355	12.0668	12.1523	7.76399	11.8956	2.68625	2.47231	1.35501	4.20767	2.85741	1.96358	1.30747	0.651357	0.194932	0.575286	1.11729	0.261494	2.03014	0.870061	0.413636	0.561023	0.109352	0.351828	0.00475443	0.63234	2.03014	1.51666	1.0745	0.0237722	0.299529	0.299529	0.0665621	0.304284	0	0.46118	0.21395	0.0190177	0.727428	0.242476	0.465934	0	0	0.0380355	0	0	0.0237722	0.0237722
MN68	4	25.6264	10.9257	9.51362	2.47231	9.70855	1.96834	1.67832	3.55156	0.927115	0.941378	1.90653	0.50397	0.347074	3.89864	5.81943	0.0570532	1.19812	0.0903342	0.717919	0.109352	0.946132	0.104598	0.813008	0.361337	2.09195	0.874816	0.00950887	0.427899	3.22826	0.218704	0.271003	0.328056	0.0380355	0.366091	0.0522988	0.180668	0.313793	1.86374	0.527742	0.622831	0.580041	0	0.00475443	0.00950887	0	0	0.299529	0.0285266
	4	35.5061	6.60866	4.9351	3.69895	5.11102	5.36776	3.22351	5.89074	0.87957	0.827271	2.40574	1.54519	1.14582	1.15057	0.356583	0.979413	0.870061	0.67513	1.09827	0.908097	2.17753	0.570532	1.14106	1.26468	0.0380355	0.446917	0.0237722	0.813008	0.366091	0.50397	0.190177	0.256739	0.67513	0.92236	0.0142633	0.33281	0.00475443	0	0.0998431	0.0190177	0.608567	0	0.480198	1.336	0	0	0.0475443	0.0855798
	4	8.69586	4.48819	7.26953	8.63881	9.3282	1.31698	2.72904	0.480198	11.7102	1.66405	0.870061	2.4628	0.166405	1.37403	0.175914	0.0427899	1.74012	1.24566	0.190177	0.194932	0.242476	0.161651	0.0618076	2.08244	0	0.294775	12.2902	0.0760709	0.413636	0.0998431	0.109352	0.0760709	0	0.261494	0.0237722	0.118861	0.223458	0.0427899	0.741692	0.0570532	0.133124	0	0.00475443	0.480198	0	0	0	0.0237722
	4	17.9527	3.10465	6.94623	5.62925	8.71963	3.47074	5.40104	1.89702	3.68944	3.8606	2.3059	1.19336	1.59274	0.603813	0.033281	6.78458	1.51666	0.194932	1.9303	0.83678	3.49451	0.104598	0.0427899	1.27894	0	0.993677	0.0142633	0.532497	0.133124	2.91447	0.380355	0.470689	2.26786	0.594304	0.033281	0.370846	0.46118	1.3978	0.0190177	0.0808254	0.0998431	0	0.00475443	0.0713165	0	0	0	0.0285266
	4	25.9877	25.5313	3.50877	2.48657	5.86222	3.92716	1.85898	4.7164	2.43427	1.31698	1.22189	1.64979	0.63234	1.62126	0.903342	0.33281	1.64979	0.0998431	1.25042	0.741692	0.484952	0.408881	0.404127	0.404127	0.17116	0.955641	0.0522988	1.11254	0.760709	0.660866	0.484952	0.446917	0.104598	0.641849	0.033281	0.394618	0.104598	0	0.194932	0.309038	0.194932	0	0.0190177	0	0	0	0.537251	0.114106
	4	22.0273	19.4076	5.29644	3.52304	8.74816	4.55475	2.5246	3.62288	1.86849	1.45961	1.59274	2.71478	0.651357	1.3978	0.851044	0.404127	2.72904	0.194932	1.76389	0.927115	0.684638	0.608567	0.465934	0.46118	0.261494	0.927115	0.0285266	1.01745	0.808254	0.789236	0.603813	0.522988	0.46118	0.266248	0.0285266	0.385109	0.185423	0	0.275757	0.185423	0.361337	0	0.0237722	0	0	0	0.988922	0.0665621
IN	5	16.6405	5.94304	10.0223	21.3712	6.51833	3.77977	4.32653	1.75914	1.18385	1.19336	1.79242	1.91128	2.17278	0.389864	0.00475443	4.68787	1.15533	0.475443	1.11254	0.689393	0.565778	0.12837	0.0427899	0.513479	0	0.798745	0.0142633	1.01745	0.0855798	0.408881	0.394618	0.0903342	1.32649	0.328056	0.0285266	0.309038	0.475443	0.765464	0.0808254	0.366091	0.194932	0	0.299529	0.0380355	0	0	0	0.033281
	5	12.4804	0.0380355	11.5818	16.4979	9.51838	5.71007	5.97157	0.0808254	2.04916	3.63714	1.29796	2.149	0.950887	1.25042	0.00475443	7.81629	1.21713	0.137879	0.974659	1.40256	1.69258	0.137879	0.00950887	0.827271	0	0.50397	0.0618076	0.984168	0.304284	1.24566	0.494461	0.385109	1.37879	0.17116	0	0.152142	0.437408	0.294775	0.0237722	0.0950887	0.209195	0	0.152142	0.0285266	0	0	0.0760709	0.185423
	5	9.74659	10.3314	12.6943	7.85908	5.01593	6.71801	3.94618	11.211	2.3582	1.78767	2.39623	0.713165	1.17435	1.20287	1.06024	0.123615	1.12205	0.337565	1.56421	1.37403	0.299529	2.149	0.0475443	1.85423	0.0285266	0.689393	0	1.0745	0.232967	0.451671	0.237722	0.908097	0.0142633	0.275757	0.0427899	1.10778	0.304284	1.44535	0.142633	0.29002	0.247231	0	0.0380355	0.109352	0	0	0.361337	0.00475443
	5	14.7435	10.0081	13.3932	9.21885	3.49451	5.40579	5.18233	5.2584	1.24566	1.93505	2.75282	2.75282	1.93505	0.689393	0.00950887	2.07293	0.874816	0.698902	1.17435	0.770218	0.54676	0.822517	0.361337	1.03647	0	0.542005	0.0380355	0.50397	0.33281	0.570532	0.266248	0.50397	0.347074	0.275757	0.033281	0.7512	0.399372	0.142633	0.251985	0.575286	0.465934	0	2.3582	0.29002	0	0	0.00475443	0.0142633
	5	11.0968	24.143	9.76085	5.75762	2.08244	4.59278	2.90496	4.60229	1.86849	1.45486	2.01113	1.69258	2.1395	2.24409	1.10778	0.0522988	1.30747	0.660866	1.25517	1.10303	0.484952	1.09352	0.423145	1.62126	0.00950887	0.613322	0.00475443	0.893833	1.09827	0.446917	0.565778	0.798745	1.06499	0.190177	0.0570532	0.442162	0.309038	0	0.190177	0.832026	0.247231	0	1.58798	0.223458	0	0	0.199686	0.00475443
	5	9.77512	5.092	13.436	13.4693	6.30913	2.42952	4.97789	4.79247	0.684638	2.83364	3.63239	3.14743	1.84472	0.637094	0.00950887	5.90976	1.26468	1.08877	1.30747	1.54519	1.83046	0.518233	0.0855798	0.703656	0	0.575286	0.0285266	0.732183	0.133124	0.261494	0.580041	0.427899	0.63234	0.166405	0.0142633	0.603813	0.832026	0.0142633	0.0618076	0.50397	0.123615	0	1.54995	0.194932	0	0	0	0.0142633
MN68_IN	6	14.9004	32.6534	7.58332	6.87016	4.35982	3.20449	1.81619	2.79561	0.309038	0.656112	1.64503	1.41207	1.04122	1.56421	0.318547	2.38673	1.38354	0.527742	0.817763	0.280512	1.63077	0.033281	0.0760709	0.218704	0.874816	0.889079	0.394618	1.88751	0.660866	0.0380355	0.351828	0.0237722	0.0285266	0.242476	0.542005	0.423145	0.156896	0.527742	0.361337	0.0142633	0.237722	0	0.0665621	0.00950887	0	0	0.137879	0.0142633
	6	8.19189	32.0639	7.23625	8.42961	5.48662	3.41844	2.61494	0.475443	1.74012	1.26468	2.18228	0.736937	1.54995	1.09827	0.494461	0.118861	1.86374	0.33281	1.11729	0.774973	0.542005	4.67836	0.180668	1.22189	0.033281	0.755955	0.0380355	0.7512	0.256739	0.299529	0.399372	0.370846	0.0237722	0.180668	0.0570532	0.351828	0.237722	2.74806	0.199686	0.0285266	0.29002	0	0.00950887	0.00475443	0	0	0.0855798	0
	6	13.8544	5.39153	12.7942	11.848	5.50563	5.2061	3.90814	0.717919	0.946132	4.15062	3.14743	1.22189	0.694147	1.51666	4.20292	2.43902	1.93505	0.166405	2.1395	0.83678	0.570532	0.0427899	0.513479	1.00319	0	1.29321	0.0237722	0.152142	0.137879	1.83997	0.247231	0.370846	1.40731	0.309038	0	0.313793	0.394618	0.0760709	0.0760709	2.54838	0.63234	0	0.0855798	0.109352	0	0	0.0713165	0.00950887
	6	32.1542	9.59445	11.5247	3.90339	1.15533	8.40584	1.29321	0.627585	2.13474	1.11254	1.83046	0.903342	1.7734	7.1887	3.1094	0.00950887	0.380355	0.194932	0.893833	0.204441	0.0855798	0.137879	1.42158	0.494461	0	0.993677	0.0237722	0.280512	0.627585	0.542005	0.361337	0.370846	0.366091	0.822517	0	0.256739	0.0570532	0	0.556269	0.152142	0.58955	0	0.0570532	0.0855798	0	0	0.0142633	0.0380355
	6	28.3127	9.59445	7.94941	13.7831	2.8384	4.46441	2.56739	1.49289	1.59749	1.6593	2.42952	1.09827	0.998431	1.28845	0.0285266	3.07612	0.575286	0.318547	1.52617	2.11097	1.20763	0.0998431	0.0190177	0.21395	0	0.960396	0.00950887	0.299529	0.404127	1.5547	0.223458	0.114106	0.0618076	1.05548	0.0285266	0.361337	0	0.29002	0.114106	0.175914	0.199686	0	0.194932	0.0570532	0	0	0	0.0237722
	6	28.2081	14.1777	8.01122	12.0145	5.2584	4.93986	1.75914	0.394618	1.48338	1.69733	2.06342	1.01269	0.518233	1.00794	0.366091	1.3978	0.903342	0.114106	1.80193	0.936623	0.404127	0.404127	0.0618076	0.271003	0.0522988	0.988922	0.00475443	0.232967	0.508724	1.37403	0.337565	0.21395	0.00950887	0.827271	0.0665621	0.342319	0	0.408881	0.33281	0.271003	0.294775	0	0.0285266	0.0760709	0	0	0.0855798	0.0285266
[truncated: 14 more columns]

## Sheet: SCFA-Fig5
Group	Group_1	Actate(μmol/g)	Propionate(μmol/g)	Butyrate(μmol/g)		Description											multiple comparison
Normal diet(ND)	1	5.23	2.46	1.52				n	average	sd	sem	average 95% confidential interval		min	max		variable		(I) Group	(J) Group	difference (I-J)	sem	p value	95% confidential interval
	1	5.24	2.55	1.35								down	up											down	up
	1	4.52	3.12	1.36		Actate(μmol/g)	1	6	5.1867	0.4985	0.20351	4.6635	5.7098	4.52	5.87		Actate(μmol/g)	LSD	1	2	2.08500*	0.18131	0	1.7147	2.4553
	1	4.73	2.74	1.49			2	6	3.1017	0.13106	0.0535	2.9641	3.2392	2.97	3.32					3	2.19500*	0.18131	0	1.8247	2.5653
	1	5.87	2.88	1.39			3	6	2.9917	0.29075	0.1187	2.6865	3.2968	2.69	3.36					4	1.92667*	0.18131	0	1.5564	2.297
	1	5.53	2.64	1.58			4	6	3.26	0.239	0.09757	3.0092	3.5108	2.96	3.54					5	1.39000*	0.18131	0	1.0197	1.7603
High fat diet (HFD)	2	3.07	0.96	0.65			5	6	3.7967	0.33116	0.1352	3.4491	4.1442	3.38	4.22					6	.97167*	0.18131	0	0.6014	1.342
	2	2.97	0.84	0.57			6	6	4.215	0.27333	0.11159	3.9282	4.5018	3.82	4.55				2	1	-2.08500*	0.18131	0	-2.4553	-1.7147
	2	3.19	0.91	0.58			sum	36	3.7586	0.82917	0.1382	3.4781	4.0392	2.69	5.87					3	0.11	0.18131	0.549	-0.2603	0.4803
	2	3	1.08	0.55		Propionate(μmol/g)	1	6	2.7317	0.24003	0.09799	2.4798	2.9836	2.46	3.12					4	-0.15833	0.18131	0.389	-0.5286	0.212
	2	3.32	0.82	0.69			2	6	0.9033	0.10405	0.04248	0.7941	1.0125	0.81	1.08					5	-.69500*	0.18131	0.001	-1.0653	-0.3247
	2	3.06	0.81	0.68			3	6	0.9183	0.11479	0.04686	0.7979	1.0388	0.76	1.05					6	-1.11333*	0.18131	0	-1.4836	-0.743
HFD+pasteurized yogurt-negative control (PY)	3	2.96	0.76	0.59			4	6	1.0417	0.15407	0.0629	0.88	1.2034	0.84	1.23				3	1	-2.19500*	0.18131	0	-2.5653	-1.8247
	3	2.81	0.83	0.62			5	6	1.7533	0.17546	0.07163	1.5692	1.9375	1.56	2.01					2	-0.11	0.18131	0.549	-0.4803	0.2603
	3	3.34	1.03	0.67			6	6	2.16	0.18708	0.07638	1.9637	2.3563	1.85	2.31					4	-0.26833	0.18131	0.149	-0.6386	0.102
	3	3.36	1.05	0.63			sum	36	1.5847	0.71961	0.11994	1.3412	1.8282	0.76	3.12					5	-.80500*	0.18131	0	-1.1753	-0.4347
	3	2.69	0.96	0.52		Butyrate(μmol/g)	1	6	1.4483	0.09496	0.03877	1.3487	1.548	1.35	1.58					6	-1.22333*	0.18131	0	-1.5936	-0.853
	3	2.79	0.88	0.55			2	6	0.62	0.06066	0.02477	0.5563	0.6837	0.55	0.69				4	1	-1.92667*	0.18131	0	-2.297	-1.5564
HFD+heat-killed B. longum BBMN68 (MN68)	4	3.54	1.21	0.68			3	6	0.5967	0.05502	0.02246	0.5389	0.6544	0.52	0.67					2	0.15833	0.18131	0.389	-0.212	0.5286
	4	3.14	0.94	0.84			4	6	0.7467	0.06683	0.02728	0.6765	0.8168	0.68	0.84					3	0.26833	0.18131	0.149	-0.102	0.6386
	4	2.96	0.98	0.68			5	6	0.8283	0.08329	0.034	0.7409	0.9157	0.72	0.94					5	-.53667*	0.18131	0.006	-0.907	-0.1664
	4	3.38	1.05	0.72			6	6	1.175	0.08432	0.03442	1.0865	1.2635	1.02	1.26					6	-.95500*	0.18131	0	-1.3253	-0.5847
	4	3.06	1.23	0.81			sum	36	0.9025	0.32174	0.05362	0.7936	1.0114	0.52	1.58				5	1	-1.39000*	0.18131	0	-1.7603	-1.0197
	4	3.48	0.84	0.75																2	.69500*	0.18131	0.001	0.3247	1.0653
HFD+inulin (IN)	5	3.38	1.9	0.91		ANOVA														3	.80500*	0.18131	0	0.4347	1.1753
	5	3.84	1.56	0.82				SS	df	MS	F	p value								4	.53667*	0.18131	0.006	0.1664	0.907
	5	3.46	1.77	0.94		Actate(μmol/g)	SSR	21.105	5	4.221	42.801	0								6	-.41833*	0.18131	0.028	-0.7886	-0.048
	5	4.08	1.6	0.72			SSE	2.959	30	0.099									6	1	-.97167*	0.18131	0	-1.342	-0.6014
	5	4.22	2.01	0.77			sum	24.063	35											2	1.11333*	0.18131	0	0.743	1.4836
	5	3.8	1.68	0.81		Propionate(μmol/g)	SSR	17.269	5	3.454	121.083	0								3	1.22333*	0.18131	0	0.853	1.5936
HFD+MN68+IN	6	4.32	1.85	1.02			SSE	0.856	30	0.029										4	.95500*	0.18131	0	0.5847	1.3253
	6	3.96	2.01	1.18			sum	18.124	35											5	.41833*	0.18131	0.028	0.048	0.7886
	6	4.26	2.27	1.24		Butyrate(μmol/g)	SSR	3.452	5	0.69	120.989	0					Propionate(μmol/g)	LSD	1	2	1.82833*	0.09751	0	1.6292	2.0275
	6	3.82	2.23	1.17			SSE	0.171	30	0.006										3	1.81333*	0.09751	0	1.6142	2.0125
	6	4.55	2.31	1.18			sum	3.623	35											4	1.69000*	0.09751	0	1.4909	1.8891
	6	4.38	2.29	1.26																5	.97833*	0.09751	0	0.7792	1.1775
																				6	.57167*	0.09751	0	0.3725	0.7708
																			2	1	-1.82833*	0.09751	0	-2.0275	-1.6292
																				3	-0.015	0.09751	0.879	-0.2141	0.1841
																				4	-0.13833	0.09751	0.166	-0.3375	0.0608
																				5	-.85000*	0.09751	0	-1.0491	-0.6509
																				6	-1.25667*	0.09751	0	-1.4558	-1.0575
																			3	1	-1.81333*	0.09751	0	-2.0125	-1.6142
																				2	0.015	0.09751	0.879	-0.1841	0.2141
																				4	-0.12333	0.09751	0.216	-0.3225	0.0758
																				5	-.83500*	0.09751	0	-1.0341	-0.6359
																				6	-1.24167*	0.09751	0	-1.4408	-1.0425
																			4	1	-1.69000*	0.09751	0	-1.8891	-1.4909
																				2	0.13833	0.09751	0.166	-0.0608	0.3375
																				3	0.12333	0.09751	0.216	-0.0758	0.3225
																				5	-.71167*	0.09751	0	-0.9108	-0.5125
																				6	-1.11833*	0.09751	0	-1.3175	-0.9192
																			5	1	-.97833*	0.09751	0	-1.1775	-0.7792
																				2	.85000*	0.09751	0	0.6509	1.0491
																				3	.83500*	0.09751	0	0.6359	1.0341
																				4	.71167*	0.09751	0	0.5125	0.9108
																				6	-.40667*	0.09751	0	-0.6058	-0.2075
																			6	1	-.57167*	0.09751	0	-0.7708	-0.3725
																				2	1.25667*	0.09751	0	1.0575	1.4558
																				3	1.24167*	0.09751	0	1.0425	1.4408
																				4	1.11833*	0.09751	0	0.9192	1.3175
																				5	.40667*	0.09751	0	0.2075	0.6058
																	Butyrate(μmol/g)	LSD	1	2	.82833*	0.04361	0	0.7393	0.9174
																				3	.85167*	0.04361	0	0.7626	0.9407
																				4	.70167*	0.04361	0	0.6126	0.7907
																				5	.62000*	0.04361	0	0.5309	0.7091
																				6	.27333*	0.04361	0	0.1843	0.3624
																			2	1	-.82833*	0.04361	0	-0.9174	-0.7393
																				3	0.02333	0.04361	0.597	-0.0657	0.1124
																				4	-.12667*	0.04361	0.007	-0.2157	-0.0376
																				5	-.20833*	0.04361	0	-0.2974	-0.1193
																				6	-.55500*	0.04361	0	-0.6441	-0.4659
																			3	1	-.85167*	0.04361	0	-0.9407	-0.7626
																				2	-0.02333	0.04361	0.597	-0.1124	0.0657
																				4	-.15000*	0.04361	0.002	-0.2391	-0.0609
																				5	-.23167*	0.04361	0	-0.3207	-0.1426
																				6	-.57833*	0.04361	0	-0.6674	-0.4893
																			4	1	-.70167*	0.04361	0	-0.7907	-0.6126
																				2	.12667*	0.04361	0.007	0.0376	0.2157
																				3	.15000*	0.04361	0.002	0.0609	0.2391
																				5	-0.08167	0.04361	0.071	-0.1707	0.0074
																				6	-.42833*	0.04361	0	-0.5174	-0.3393
																			5	1	-.62000*	0.04361	0	-0.7091	-0.5309
																				2	.20833*	0.04361	0	0.1193	0.2974
																				3	.23167*	0.04361	0	0.1426	0.3207
																				4	0.08167	0.04361	0.071	-0.0074	0.1707
																				6	-.34667*	0.04361	0	-0.4357	-0.2576
																			6	1	-.27333*	0.04361	0	-0.3624	-0.1843
																				2	.55500*	0.04361	0	0.4659	0.6441
																				3	.57833*	0.04361	0	0.4893	0.6674
																				4	.42833*	0.04361	0	0.3393	0.5174
																				5	.34667*	0.04361	0	0.2576	0.4357
																	* p< 0.05
